# Supplementary material for: Integrin-linked kinase regulates the niche of quiescent epidermal stem cells
Source: Nat Commun. 2015 Sep 8;6:8198. doi: 10.1038/ncomms9198 (PMC4569844; doi:10.1038/ncomms9198)
Supplement: Supplementary Data 1 — List of genes regulated in ILK-K5 HFSCs [file ncomms9198-s2.xlsx]

## Sheet: Supplementary Table 1
Supplementary Data 1 - List of genes regulated in ILK-K5 HFSCs
name	ID	baseMean	log2FoldChange	log2FoldChange standard error	stat (wald test)	pvalue	adjusted pvalue	description
Fgf18	ENSMUSG00000057967	69.9069	-4.26906	0.566335	-7.53804	4.77093e-14	4.89656e-12	fibroblast growth factor 18
----	ENSMUSG00000049133	428.853	-3.85585	0.399916	-9.64165	5.33235e-22	1.0631e-19	----
Ifitm6	ENSMUSG00000059108	55.6913	-3.77841	0.547784	-6.89762	5.28799e-12	4.38853e-10	interferon induced transmembrane protein 6
Dlk1	ENSMUSG00000040856	44.0388	-3.6672	0.569831	-6.4356	1.2299e-10	8.39866e-09	delta-like 1 homolog (Drosophila)
----	ENSMUSG00000098411	43.757	-3.6574	0.570429	-6.41165	1.43949e-10	9.71513e-09	----
Gm5849	ENSMUSG00000096621	18.9118	-3.65552	0.666946	-5.48099	4.22954e-08	1.9773e-06	predicted gene 5849
----	ENSMUSG00000101362	18.9047	-3.61117	0.667591	-5.40926	6.32864e-08	2.89631e-06	----
1100001G20Rik	ENSMUSG00000051748	73.8065	-3.59177	0.468728	-7.6628	1.81916e-14	1.94774e-12	RIKEN cDNA 1100001G20 gene
Gfra1	ENSMUSG00000025089	295.323	-3.40965	0.385208	-8.85145	8.63892e-19	1.38743e-16	glial cell line derived neurotrophic factor family receptor alpha 1
Grem1	ENSMUSG00000074934	5259.93	-3.37494	0.353924	-9.53578	1.4876e-21	2.86694e-19	gremlin 1
Cnksr2	ENSMUSG00000025658	57.9778	-3.31943	0.527909	-6.28787	3.21842e-10	2.04481e-08	connector enhancer of kinase suppressor of Ras 2
Myoc	ENSMUSG00000026697	344.699	-3.29675	0.319093	-10.3316	5.06822e-25	1.35243e-22	myocilin
Tmprss11f	ENSMUSG00000048764	62.6903	-3.23352	0.512271	-6.31212	2.75238e-10	1.76163e-08	transmembrane protease, serine 11f
Serpinb7	ENSMUSG00000067001	71.2081	-3.18539	0.474582	-6.71199	1.91982e-11	1.49324e-09	serine (or cysteine) peptidase inhibitor, clade B, member 7
Skint10	ENSMUSG00000048766	84.2087	-3.14617	0.463425	-6.78896	1.12943e-11	8.98623e-10	selection and upkeep of intraepithelial T cells 10
Lrrn3	ENSMUSG00000036295	517.475	-3.08452	0.33833	-9.11689	7.73097e-20	1.3683e-17	leucine rich repeat protein 3, neuronal
Fam180a	ENSMUSG00000047420	76.5794	-3.06795	0.471651	-6.5047	7.78484e-11	5.60282e-09	family with sequence similarity 180, member A
Lor	ENSMUSG00000043165	70.7163	-3.05657	0.517071	-5.91132	3.39369e-09	1.85106e-07	loricrin
Fzd9	ENSMUSG00000049551	14.1821	-3.00938	0.675276	-4.45652	8.33021e-06	0.0002526	frizzled homolog 9 (Drosophila)
Chat	ENSMUSG00000021919	105.021	-3.00589	0.483524	-6.21662	5.07974e-10	3.13552e-08	choline acetyltransferase
Krt23	ENSMUSG00000006777	75.877	-2.98821	0.511548	-5.84149	5.17347e-09	2.76104e-07	keratin 23
Lce1m	ENSMUSG00000027912	31.6792	-2.91857	0.575441	-5.07188	3.939e-07	1.59259e-05	late cornified envelope 1M
Smad9	ENSMUSG00000027796	146.995	-2.87737	0.405705	-7.09225	1.31945e-12	1.20451e-10	SMAD family member 9
Serpina12	ENSMUSG00000041567	47.5322	-2.87458	0.559976	-5.13339	2.84572e-07	1.17242e-05	serine (or cysteine) peptidase inhibitor, clade A (alpha-1 antiproteinase, antitrypsin), member 12
----	ENSMUSG00000099889	13.4002	-2.86599	0.678635	-4.22317	2.40891e-05	0.000667454	----
Cck	ENSMUSG00000032532	53.1013	-2.85856	0.563592	-5.07203	3.9359e-07	1.59259e-05	cholecystokinin
Il22ra2	ENSMUSG00000039760	53.6022	-2.85266	0.532559	-5.35652	8.48389e-08	3.74435e-06	interleukin 22 receptor, alpha 2
Ccr4	ENSMUSG00000047898	32.7694	-2.84576	0.589568	-4.82685	1.38708e-06	5.08646e-05	chemokine (C-C motif) receptor 4
Igfbp3	ENSMUSG00000020427	1342.77	-2.82147	0.300205	-9.39848	5.53583e-21	1.03246e-18	insulin-like growth factor binding protein 3
Krt77	ENSMUSG00000067594	2399.51	-2.76589	0.347481	-7.95984	1.72259e-15	2.1041e-13	keratin 77
Tgm5	ENSMUSG00000053675	7675.89	-2.74592	0.304534	-9.01678	1.93694e-19	3.26177e-17	transglutaminase 5
Gabrp	ENSMUSG00000020159	32.9797	-2.73766	0.640465	-4.27449	1.91579e-05	0.000541195	gamma-aminobutyric acid (GABA) A receptor, pi
Sorcs3	ENSMUSG00000063434	24.3052	-2.72215	0.636106	-4.2794	1.87399e-05	0.000531988	sortilin-related VPS10 domain containing receptor 3
Sostdc1	ENSMUSG00000036169	3297.19	-2.72143	0.27784	-9.79495	1.18353e-22	2.50345e-20	sclerostin domain containing 1
Wfdc3	ENSMUSG00000076434	230.367	-2.71899	0.339858	-8.00037	1.24051e-15	1.57055e-13	WAP four-disulfide core domain 3
Cyp2b13	ENSMUSG00000040583	10.6851	-2.69114	0.687034	-3.91703	8.9645e-05	0.00212127	cytochrome P450, family 2, subfamily b, polypeptide 13
Ereg	ENSMUSG00000029377	111.266	-2.68987	0.469006	-5.73525	9.73695e-09	5.07169e-07	epiregulin
Tgm7	ENSMUSG00000079103	42.0594	-2.68466	0.573053	-4.68483	2.80194e-06	9.70051e-05	transglutaminase 7
Fpr-rs3	ENSMUSG00000060701	10.6207	-2.67762	0.687007	-3.89751	9.71861e-05	0.00226877	formyl peptide receptor, related sequence 3
Sncg	ENSMUSG00000023064	14.2808	-2.67732	0.672823	-3.97923	6.91384e-05	0.00167487	synuclein, gamma
Tnxb	ENSMUSG00000033327	33.1694	-2.67115	0.591927	-4.51264	6.40243e-06	0.000201909	tenascin XB
Wdr65	ENSMUSG00000028730	12.5685	-2.66991	0.67934	-3.93016	8.48906e-05	0.00201979	WD repeat domain 65
Fam171b	ENSMUSG00000048388	345.634	-2.65184	0.327127	-8.10645	5.21202e-16	6.84868e-14	family with sequence similarity 171, member B
1700039E15Rik	ENSMUSG00000070568	13.581	-2.62476	0.681781	-3.84986	0.000118186	0.00268669	RIKEN cDNA 1700039E15 gene
Kcnma1	ENSMUSG00000063142	61.7875	-2.62283	0.508145	-5.16157	2.44892e-07	1.01376e-05	potassium large conductance calcium-activated channel, subfamily M, alpha member 1
Kcnd3	ENSMUSG00000040896	40.4507	-2.62075	0.562201	-4.66159	3.13778e-06	0.000107135	potassium voltage-gated channel, Shal-related family, member 3
Ogdhl	ENSMUSG00000021913	21.6171	-2.61379	0.650169	-4.02017	5.81568e-05	0.00144104	oxoglutarate dehydrogenase-like
----	ENSMUSG00000102937	22.9207	-2.55793	0.611438	-4.18347	2.87091e-05	0.000776846	----
Gucy2e	ENSMUSG00000020890	25.8452	-2.54926	0.627833	-4.06041	4.8986e-05	0.0012465	guanylate cyclase 2e
Necab3	ENSMUSG00000027489	30.6582	-2.53497	0.600526	-4.22125	2.42946e-05	0.000671004	N-terminal EF-hand calcium binding protein 3
D7Ertd443e	ENSMUSG00000030994	13.7067	-2.511	0.664333	-3.77972	0.000157002	0.00348236	DNA segment, Chr 7, ERATO Doi 443, expressed
----	ENSMUSG00000075538	12.4249	-2.50191	0.684584	-3.65465	0.000257535	0.00528633	----
----	ENSMUSG00000097447	48.5667	-2.50091	0.511461	-4.88974	1.00967e-06	3.79064e-05	----
Gm2933	ENSMUSG00000078324	19.7771	-2.48396	0.637959	-3.8936	9.87672e-05	0.00229949	predicted gene 2933
----	ENSMUSG00000103320	17.063	-2.46954	0.678671	-3.63879	0.000273924	0.00559094	----
Adh6a	ENSMUSG00000053054	19.7902	-2.46664	0.625727	-3.94204	8.07931e-05	0.00192759	alcohol dehydrogenase 6A (class V)
Gm10922	ENSMUSG00000094273	27.1913	-2.45008	0.64833	-3.77907	0.000157416	0.00348708	predicted gene 10922
Gsta2	ENSMUSG00000057933	35.8507	-2.41888	0.55213	-4.38099	1.1814e-05	0.000347312	glutathione S-transferase, alpha 2 (Yc2)
Galntl2	ENSMUSG00000021903	70.5273	-2.41858	0.497969	-4.85689	1.19245e-06	4.40064e-05	UDP-N-acetyl-alpha-D-galactosamine:polypeptide N-acetylgalactosaminyltransferase-like 2
Fsip2	ENSMUSG00000075249	9.31373	-2.4144	0.68818	-3.50838	0.000450847	0.0085745	fibrous sheath-interacting protein 2
Slc22a22	ENSMUSG00000022366	47.828	-2.40125	0.521294	-4.60633	4.09846e-06	0.000135923	solute carrier family 22 (organic cation transporter), member 22
Nrip3	ENSMUSG00000034825	215.054	-2.40027	0.337347	-7.11513	1.11807e-12	1.03154e-10	nuclear receptor interacting protein 3
Slc24a3	ENSMUSG00000063873	56.0538	-2.39922	0.518604	-4.62631	3.72241e-06	0.000125613	solute carrier family 24 (sodium/potassium/calcium exchanger), member 3
Gm94	ENSMUSG00000071858	213.572	-2.39599	0.3432	-6.98132	2.92419e-12	2.52338e-10	predicted gene 94
Hspb8	ENSMUSG00000041548	1496.35	-2.36485	0.32517	-7.27264	3.52524e-13	3.41594e-11	heat shock protein 8
Gm581	ENSMUSG00000095276	29.3406	-2.35874	0.655169	-3.6002	0.000317976	0.0063861	predicted gene 581
Gldc	ENSMUSG00000024827	10.6417	-2.35776	0.683515	-3.44947	0.000561697	0.010277	glycine decarboxylase
Npr3	ENSMUSG00000022206	46.404	-2.34952	0.497305	-4.72449	2.30688e-06	8.1162e-05	natriuretic peptide receptor 3
Palm3	ENSMUSG00000047986	22.9968	-2.33401	0.625924	-3.7289	0.000192314	0.00415093	paralemmin 3
Pfn2	ENSMUSG00000027805	227.474	-2.32348	0.368879	-6.29875	3.00059e-10	1.91343e-08	profilin 2
Hey1	ENSMUSG00000040289	31.9577	-2.32131	0.562695	-4.12534	3.70183e-05	0.000978784	hairy/enhancer-of-split related with YRPW motif 1
Btc	ENSMUSG00000082361	53.7364	-2.31596	0.539924	-4.28941	1.79147e-05	0.000511069	betacellulin, epidermal growth factor family member
Cyp26b1	ENSMUSG00000063415	39.4335	-2.31308	0.542768	-4.26164	2.02931e-05	0.000570477	cytochrome P450, family 26, subfamily b, polypeptide 1
Gjb5	ENSMUSG00000042357	105.183	-2.297	0.462429	-4.96724	6.79116e-07	2.63419e-05	gap junction protein, beta 5
Sema3d	ENSMUSG00000040254	532.541	-2.29098	0.305679	-7.49473	6.64352e-14	6.73871e-12	sema domain, immunoglobulin domain (Ig), short basic domain, secreted, (semaphorin) 3D
Nrcam	ENSMUSG00000020598	487.279	-2.26959	0.321265	-7.06455	1.61132e-12	1.44064e-10	neuron-glia-CAM-related cell adhesion molecule
Skint6	ENSMUSG00000087194	27.5017	-2.25879	0.606064	-3.72699	0.000193779	0.00415977	selection and upkeep of intraepithelial T cells 6
----	ENSMUSG00000087691	14.2682	-2.24173	0.661067	-3.39108	0.000696173	0.0122839	----
Gm889	ENSMUSG00000071342	74.727	-2.23313	0.445916	-5.00796	5.50107e-07	2.18344e-05	predicted gene 889
Glra1	ENSMUSG00000000263	11.8388	-2.22735	0.679378	-3.27852	0.00104353	0.017304	glycine receptor, alpha 1 subunit
----	ENSMUSG00000101381	27.3489	-2.22611	0.6185	-3.59921	0.000319189	0.00640039	----
Tas2r134	ENSMUSG00000056115	10.1784	-2.20218	0.687752	-3.202	0.00136475	0.0214468	taste receptor, type 2, member 134
Cobl	ENSMUSG00000020173	119.184	-2.19029	0.393989	-5.55928	2.7089e-08	1.32729e-06	cordon-bleu
----	ENSMUSG00000086186	19.945	-2.18851	0.680761	-3.2148	0.00130534	0.0206767	----
Atp6v0e2	ENSMUSG00000039347	27.3173	-2.18766	0.629009	-3.47795	0.000505266	0.00941336	ATPase, H+ transporting, lysosomal V0 subunit E2
S100a5	ENSMUSG00000001023	10.6139	-2.17267	0.684817	-3.17264	0.00151062	0.0232079	S100 calcium binding protein A5
----	ENSMUSG00000100241	13.2996	-2.17192	0.686983	-3.16153	0.00156941	0.0239415	----
Paqr5	ENSMUSG00000032278	54.4049	-2.15427	0.471996	-4.56417	5.01482e-06	0.000162583	progestin and adipoQ receptor family member V
Pknox2	ENSMUSG00000035934	102.221	-2.13902	0.476328	-4.49065	7.1007e-06	0.000219932	Pbx/knotted 1 homeobox 2
Atoh8	ENSMUSG00000037621	21.2778	-2.13617	0.646869	-3.30232	0.000958872	0.0160848	atonal homolog 8 (Drosophila)
Muc19	ENSMUSG00000044021	69.5581	-2.12445	0.509628	-4.16862	3.06451e-05	0.000825371	mucin 19
Gm3594	ENSMUSG00000095360	11.2514	-2.11685	0.681781	-3.10489	0.00190352	0.0283892	predicted gene 3594
Ltbp2	ENSMUSG00000002020	504.125	-2.10836	0.311291	-6.77296	1.26178e-11	9.99342e-10	latent transforming growth factor beta binding protein 2
Syt9	ENSMUSG00000062542	26.115	-2.09865	0.648752	-3.23491	0.00121682	0.0195616	synaptotagmin IX
Vmn1r32	ENSMUSG00000062905	11.1242	-2.09498	0.687809	-3.04588	0.00231998	0.0332013	vomeronasal 1 receptor 32
Il12a	ENSMUSG00000027776	10.9634	-2.07956	0.687803	-3.02348	0.00249884	0.0352091	interleukin 12a
Olfr745	ENSMUSG00000050028	15.8761	-2.07922	0.681418	-3.05131	0.00227842	0.032796	olfactory receptor 745
----	ENSMUSG00000087149	18.0422	-2.07915	0.658683	-3.15652	0.00159661	0.0242498	----
D0H4S114	ENSMUSG00000042834	1601	-2.07645	0.311303	-6.6702	2.55457e-11	1.96058e-09	DNA segment, human D4S114
Spon2	ENSMUSG00000037379	93.8603	-2.07308	0.419764	-4.93868	7.86542e-07	3.01827e-05	spondin 2, extracellular matrix protein
Mt4	ENSMUSG00000031757	28.9124	-2.06807	0.585731	-3.53076	0.00041437	0.00801254	metallothionein 4
Gm3269	ENSMUSG00000091494	11.4026	-2.06009	0.67934	-3.03248	0.00242551	0.0343432	predicted gene 3269
Slc16a5	ENSMUSG00000045775	18.4167	-2.05772	0.683329	-3.01132	0.00260114	0.0364727	solute carrier family 16 (monocarboxylic acid transporters), member 5
2310050C09Rik	ENSMUSG00000090314	44.627	-2.05267	0.580685	-3.53492	0.000407899	0.00790504	RIKEN cDNA 2310050C09 gene
Fn3k	ENSMUSG00000025175	18.3211	-2.04909	0.664105	-3.08549	0.00203214	0.0300747	fructosamine 3 kinase
Vldlr	ENSMUSG00000024924	184.977	-2.0479	0.335597	-6.10227	1.04571e-09	6.21161e-08	very low density lipoprotein receptor
Mtap9	ENSMUSG00000033900	59.5574	-2.04162	0.50161	-4.07013	4.69874e-05	0.00120206	microtubule-associated protein 9
Crct1	ENSMUSG00000027913	83.9848	-2.03911	0.521122	-3.91292	9.11849e-05	0.00214892	cysteine-rich C-terminal 1
----	ENSMUSG00000093924	9.22255	-2.0239	0.687453	-2.94405	0.00323947	0.0438973	----
Alox8	ENSMUSG00000020891	111.329	-2.01913	0.449121	-4.49572	6.93333e-06	0.000216293	arachidonate 8-lipoxygenase
Cd24a	ENSMUSG00000047139	11161.7	-2.00604	0.362721	-5.53055	3.19237e-08	1.54238e-06	CD24a antigen
Sptlc3	ENSMUSG00000039092	547.559	-2.00318	0.287952	-6.95666	3.4843e-12	2.9771e-10	serine palmitoyltransferase, long chain base subunit 3
----	ENSMUSG00000093978	8.86108	-2.00019	0.687746	-2.90832	0.00363373	0.0483336	----
Fam26e	ENSMUSG00000049872	79.9847	-1.99997	0.46291	-4.32043	1.55723e-05	0.000450168	family with sequence similarity 26, member E
----	ENSMUSG00000080495	11.5917	-1.9993	0.683701	-2.92424	0.00345301	0.0462133	----
Hhip	ENSMUSG00000064325	28.6313	-1.99102	0.594364	-3.34984	0.000808578	0.0139411	Hedgehog-interacting protein
----	ENSMUSG00000020703	12.0829	-1.98907	0.672808	-2.95637	0.00311283	0.0425469	----
C1qtnf3	ENSMUSG00000058914	40.0077	-1.98237	0.525825	-3.77001	0.000163241	0.00359316	C1q and tumor necrosis factor related protein 3
Clic3	ENSMUSG00000015093	47.5317	-1.97648	0.514938	-3.8383	0.000123889	0.00279799	chloride intracellular channel 3
Spink5	ENSMUSG00000055561	797.973	-1.94915	0.308526	-6.31761	2.65635e-10	1.7128e-08	serine peptidase inhibitor, Kazal type 5
----	ENSMUSG00000074564	1192.29	-1.94797	0.322211	-6.04564	1.48821e-09	8.51914e-08	----
Muc5b	ENSMUSG00000066108	63.1539	-1.94584	0.488815	-3.98073	6.87037e-05	0.00166667	mucin 5, subtype B, tracheobronchial
----	ENSMUSG00000102523	221.559	-1.91594	0.357854	-5.35397	8.60439e-08	3.7879e-06	----
Calml3	ENSMUSG00000063130	3066.75	-1.91231	0.324687	-5.88968	3.86937e-09	2.10389e-07	calmodulin-like 3
Them5	ENSMUSG00000028148	452.355	-1.90891	0.301617	-6.3289	2.46917e-10	1.60404e-08	thioesterase superfamily member 5
Pdzrn4	ENSMUSG00000036218	616.526	-1.90809	0.339411	-5.62176	1.89021e-08	9.42116e-07	PDZ domain containing RING finger 4
Dlx3	ENSMUSG00000001510	127.033	-1.89912	0.424116	-4.47783	7.54039e-06	0.000231334	distal-less homeobox 3
Nexn	ENSMUSG00000039103	81.9348	-1.89017	0.418447	-4.5171	6.26908e-06	0.000198788	nexilin
Hspa12a	ENSMUSG00000025092	51.9535	-1.88541	0.507822	-3.71273	0.000205036	0.00436362	heat shock protein 12A
Aspn	ENSMUSG00000021388	226.668	-1.88174	0.326696	-5.75992	8.41547e-09	4.40986e-07	asporin
Ccrl1	ENSMUSG00000079355	1829.11	-1.87987	0.313028	-6.00545	1.90807e-09	1.0851e-07	chemokine (C-C motif) receptor-like 1
Susd2	ENSMUSG00000006342	791.996	-1.86547	0.285601	-6.53171	6.50217e-11	4.71883e-09	sushi domain containing 2
Fut2	ENSMUSG00000055978	45.1651	-1.86337	0.572766	-3.25328	0.00114081	0.0186146	fucosyltransferase 2
Col8a2	ENSMUSG00000056174	235.24	-1.85733	0.344015	-5.39898	6.70221e-08	3.05118e-06	collagen, type VIII, alpha 2
Ccl27b	ENSMUSG00000096826	1294.6	-1.84505	0.297686	-6.19798	5.71939e-10	3.51783e-08	chemokine (C-C motif) ligand 27b
----	ENSMUSG00000095280	2370.73	-1.843	0.327585	-5.62601	1.84423e-08	9.24511e-07	----
Plxna2	ENSMUSG00000026640	1699.33	-1.83952	0.275844	-6.66869	2.58089e-11	1.97205e-09	plexin A2
Cxcr7	ENSMUSG00000044337	234.182	-1.83526	0.334293	-5.48998	4.01982e-08	1.88953e-06	chemokine (C-X-C motif) receptor 7
----	ENSMUSG00000075014	13889.9	-1.82972	0.347559	-5.26448	1.40588e-07	6.00617e-06	----
Fcgbp	ENSMUSG00000047730	835.681	-1.82954	0.275826	-6.63295	3.2905e-11	2.49231e-09	Fc fragment of IgG binding protein
Sdr9c7	ENSMUSG00000040127	112.154	-1.81694	0.406759	-4.46688	7.93704e-06	0.000241523	4short chain dehydrogenase/reductase family 9C, member 7
Gm13306	ENSMUSG00000073877	1146.91	-1.81588	0.291118	-6.2376	4.44344e-10	2.77236e-08	predicted gene 13306
Anxa8	ENSMUSG00000021950	4084.78	-1.80377	0.255963	-7.04697	1.82852e-12	1.60993e-10	annexin A8
Kcnn3	ENSMUSG00000000794	125.514	-1.79907	0.400753	-4.48921	7.14868e-06	0.000221023	potassium intermediate/small conductance calcium-activated channel, subfamily N, member 3
----	ENSMUSG00000093828	1229.18	-1.79528	0.301209	-5.96026	2.51835e-09	1.40452e-07	----
----	ENSMUSG00000095247	1216.91	-1.79143	0.302252	-5.92695	3.08605e-09	1.69928e-07	----
----	ENSMUSG00000095891	4438.88	-1.78758	0.3276	-5.45661	4.85319e-08	2.2568e-06	----
Npas2	ENSMUSG00000026077	56.2508	-1.78749	0.473084	-3.77838	0.00015785	0.00349222	neuronal PAS domain protein 2
Ppargc1a	ENSMUSG00000029167	223.911	-1.78106	0.41551	-4.28646	1.81546e-05	0.000516217	peroxisome proliferative activated receptor, gamma, coactivator 1 alpha
Lmo7	ENSMUSG00000033060	209.921	-1.77979	0.330381	-5.38708	7.16107e-08	3.21784e-06	LIM domain only 7
Cd34	ENSMUSG00000016494	1034.22	-1.77941	0.337793	-5.26776	1.38097e-07	5.91432e-06	CD34 antigen
Igdcc4	ENSMUSG00000032816	149.791	-1.77387	0.387748	-4.57481	4.76662e-06	0.000155994	immunoglobulin superfamily, DCC subclass, member 4
----	ENSMUSG00000096736	172.613	-1.77274	0.394001	-4.49934	6.8165e-06	0.000213802	----
Spock3	ENSMUSG00000054162	61.414	-1.77195	0.451411	-3.92535	8.66039e-05	0.00205211	sparc/osteonectin, cwcv and kazal-like domains proteoglycan 3
----	ENSMUSG00000095186	922.274	-1.77092	0.354831	-4.99089	6.01032e-07	2.3693e-05	----
1700030F18Rik	ENSMUSG00000045350	44.4285	-1.77014	0.521037	-3.39735	0.000680423	0.0120551	RIKEN cDNA 1700030F18 gene
Cttnbp2	ENSMUSG00000000416	128.456	-1.76898	0.386329	-4.57893	4.67355e-06	0.000153238	cortactin binding protein 2
Adm	ENSMUSG00000030790	28.5287	-1.76869	0.555949	-3.18139	0.00146569	0.0226783	adrenomedullin
Kcnc4	ENSMUSG00000027895	21.0256	-1.76203	0.607029	-2.90271	0.00369949	0.0486935	potassium voltage gated channel, Shaw-related subfamily, member 4
----	ENSMUSG00000096385	1811.69	-1.76152	0.326457	-5.39588	6.81891e-08	3.09618e-06	----
Mitf	ENSMUSG00000035158	550.71	-1.75759	0.299394	-5.87048	4.34542e-09	2.33348e-07	microphthalmia-associated transcription factor
Cdsn	ENSMUSG00000039518	61.1317	-1.75001	0.542233	-3.22741	0.00124917	0.0200064	corneodesmosin
Cd55	ENSMUSG00000026399	439.583	-1.74496	0.334504	-5.21655	1.82284e-07	7.71152e-06	CD55 antigen
----	ENSMUSG00000097914	48.2752	-1.74244	0.550959	-3.16255	0.00156392	0.0238965	----
Fam25c	ENSMUSG00000043681	434.214	-1.72923	0.358375	-4.82519	1.39869e-06	5.11822e-05	family with sequence similarity 25, member C
----	ENSMUSG00000083028	37.4103	-1.72755	0.534601	-3.23147	0.00123153	0.0197421	----
Bmp4	ENSMUSG00000021835	42.6824	-1.72634	0.533518	-3.23578	0.00121311	0.0195371	bone morphogenetic protein 4
----	ENSMUSG00000095547	2836.67	-1.71961	0.325115	-5.28924	1.22824e-07	5.28631e-06	----
----	ENSMUSG00000101872	42.1244	-1.71813	0.50693	-3.38929	0.000700726	0.0123517	----
Mme	ENSMUSG00000027820	904.657	-1.70459	0.281344	-6.05875	1.37186e-09	7.93163e-08	membrane metallo endopeptidase
Fst	ENSMUSG00000021765	903.883	-1.70148	0.328947	-5.17251	2.30966e-07	9.60698e-06	follistatin
Cpm	ENSMUSG00000020183	60.3862	-1.69063	0.448173	-3.77226	0.000161775	0.00356543	carboxypeptidase M
----	ENSMUSG00000099065	65.3205	-1.68997	0.476504	-3.5466	0.000390235	0.00763091	----
----	ENSMUSG00000091028	1323.52	-1.68915	0.334312	-5.05262	4.35783e-07	1.74163e-05	----
2410066E13Rik	ENSMUSG00000038065	483.176	-1.68358	0.328338	-5.12758	2.93496e-07	1.20347e-05	RIKEN cDNA 2410066E13 gene
Bmp3	ENSMUSG00000029335	38.0653	-1.67991	0.56922	-2.95125	0.00316491	0.0431229	bone morphogenetic protein 3
----	ENSMUSG00000096519	1599.71	-1.67383	0.334112	-5.00978	5.44933e-07	2.16786e-05	----
S100a4	ENSMUSG00000001020	3944.62	-1.67164	0.240554	-6.94911	3.67588e-12	3.1254e-10	S100 calcium binding protein A4
Pla2g16	ENSMUSG00000060675	101.833	-1.67016	0.387878	-4.30588	1.66321e-05	0.000478415	phospholipase A2, group XVI
----	ENSMUSG00000096201	968.953	-1.66721	0.350591	-4.75543	1.98028e-06	7.08206e-05	----
Muc6	ENSMUSG00000048191	347.199	-1.66578	0.365051	-4.56314	5.03949e-06	0.000163078	mucin 6, gastric
----	ENSMUSG00000097312	10902	-1.65481	0.331947	-4.98515	6.19134e-07	2.43512e-05	----
Pik3c2g	ENSMUSG00000030228	45.4808	-1.65044	0.50221	-3.28635	0.00101495	0.0169109	phosphatidylinositol 3-kinase, C2 domain containing, gamma polypeptide
Wipf3	ENSMUSG00000086040	56.1786	-1.64789	0.505396	-3.26059	0.00111182	0.0182965	WAS/WASL interacting protein family, member 3
Srcin1	ENSMUSG00000038453	43.0189	-1.64728	0.501365	-3.2856	0.00101765	0.0169398	SRC kinase signaling inhibitor 1
Aloxe3	ENSMUSG00000020892	33.8686	-1.64045	0.53597	-3.06072	0.00220806	0.0319957	arachidonate lipoxygenase 3
Scml2	ENSMUSG00000000037	130.183	-1.62862	0.375079	-4.34206	1.41155e-05	0.000410945	sex comb on midleg-like 2 (Drosophila)
Dpyd	ENSMUSG00000033308	103.251	-1.62616	0.435131	-3.73716	0.000186107	0.00403504	dihydropyrimidine dehydrogenase
Scube2	ENSMUSG00000007279	185.193	-1.61271	0.331954	-4.85824	1.18433e-06	4.37999e-05	signal peptide, CUB domain, EGF-like 2
Gadd45g	ENSMUSG00000021453	44.8251	-1.60814	0.507461	-3.16899	0.00152969	0.0234385	growth arrest and DNA-damage-inducible 45 gamma
Id2	ENSMUSG00000020644	1104.4	-1.57828	0.337303	-4.67911	2.88128e-06	9.91582e-05	inhibitor of DNA binding 2
----	ENSMUSG00000075015	1066.39	-1.574	0.355784	-4.42404	9.68721e-06	0.000289698	----
Cdon	ENSMUSG00000038119	884.92	-1.56752	0.304999	-5.13944	2.75563e-07	1.13801e-05	cell adhesion molecule-related/down-regulated by oncogenes
Ikzf2	ENSMUSG00000025997	349.654	-1.56735	0.344693	-4.54708	5.43963e-06	0.000174078	IKAROS family zinc finger 2
Krt80	ENSMUSG00000037185	123.829	-1.56441	0.439772	-3.55732	0.000374661	0.00735124	keratin 80
Orm1	ENSMUSG00000039196	44.0732	-1.56373	0.526554	-2.96975	0.00298046	0.0409908	orosomucoid 1
----	ENSMUSG00000099025	133.666	-1.56271	0.463339	-3.37271	0.000744318	0.012962	----
Id3	ENSMUSG00000007872	1015.28	-1.55094	0.330138	-4.69785	2.62919e-06	9.19421e-05	inhibitor of DNA binding 3
Ptn	ENSMUSG00000029838	6479.25	-1.55057	0.248702	-6.23464	4.52826e-10	2.81515e-08	pleiotrophin
Dlg2	ENSMUSG00000052572	99.3752	-1.53666	0.436713	-3.5187	0.000433671	0.00829331	discs, large homolog 2 (Drosophila)
Bsn	ENSMUSG00000032589	152.636	-1.51913	0.352335	-4.31159	1.62081e-05	0.000466993	bassoon
Duoxa1	ENSMUSG00000027224	409.627	-1.51905	0.318085	-4.77559	1.79179e-06	6.43451e-05	dual oxidase maturation factor 1
Cacna1c	ENSMUSG00000051331	83.3926	-1.51835	0.446704	-3.39902	0.000676289	0.0120187	calcium channel, voltage-dependent, L type, alpha 1C subunit
Duox1	ENSMUSG00000033268	93.262	-1.51731	0.431164	-3.51911	0.000432998	0.00828957	dual oxidase 1
----	ENSMUSG00000101906	84.0821	-1.5153	0.425156	-3.56412	0.000365086	0.00718775	----
C1qtnf1	ENSMUSG00000017446	118.589	-1.50915	0.440131	-3.42887	0.000606096	0.0109851	C1q and tumor necrosis factor related protein 1
Bambi	ENSMUSG00000024232	57.946	-1.5014	0.464164	-3.23463	0.00121802	0.0195616	BMP and activin membrane-bound inhibitor, homolog (Xenopus laevis)
Cdc25b	ENSMUSG00000027330	467.506	-1.49931	0.282581	-5.30577	1.122e-07	4.84108e-06	cell division cycle 25B
Hrnr	ENSMUSG00000041991	422.62	-1.49913	0.41149	-3.64318	0.000269286	0.00551448	hornerin
Lca5l	ENSMUSG00000045275	60.5719	-1.49452	0.463642	-3.22343	0.00126667	0.0202306	Leber congenital amaurosis 5-like
----	ENSMUSG00000086455	52.887	-1.49028	0.508556	-2.93042	0.00338507	0.04555	----
----	ENSMUSG00000102621	128.996	-1.48965	0.382858	-3.89086	9.9888e-05	0.00232246	----
Nptx1	ENSMUSG00000025582	57.5346	-1.47841	0.466243	-3.1709	0.0015197	0.0233061	neuronal pentraxin 1
Fanci	ENSMUSG00000039187	348.937	-1.47735	0.39907	-3.70199	0.000213918	0.00453041	Fanconi anemia, complementation group I
Msrb2	ENSMUSG00000023094	68.1745	-1.47326	0.459892	-3.2035	0.00135767	0.0213691	methionine sulfoxide reductase B2
S1pr5	ENSMUSG00000045087	211.425	-1.4716	0.353452	-4.1635	3.13408e-05	0.000840194	sphingosine-1-phosphate receptor 5
----	ENSMUSG00000103148	195.625	-1.46603	0.3591	-4.0825	4.4554e-05	0.0011517	----
Itm2a	ENSMUSG00000031239	172.563	-1.45933	0.371417	-3.92909	8.52692e-05	0.00202602	integral membrane protein 2A
Dsg1a	ENSMUSG00000069441	1664.12	-1.45467	0.322169	-4.51525	6.32422e-06	0.000200171	desmoglein 1 alpha
Ednra	ENSMUSG00000031616	697.135	-1.45094	0.325333	-4.45986	8.20148e-06	0.000249133	endothelin receptor type A
Sbsn	ENSMUSG00000046056	1286.54	-1.4465	0.325773	-4.44022	8.98681e-06	0.000269682	suprabasin
Grb14	ENSMUSG00000026888	120.513	-1.44104	0.442563	-3.25611	0.0011295	0.0184997	growth factor receptor bound protein 14
Coro2b	ENSMUSG00000041729	55.7692	-1.43078	0.492721	-2.90384	0.00368622	0.0486217	coronin, actin binding protein, 2B
Mest	ENSMUSG00000051855	148.572	-1.41228	0.36324	-3.88802	0.000101064	0.00234353	mesoderm specific transcript
Sh3rf2	ENSMUSG00000057719	351.541	-1.40061	0.323834	-4.3251	1.52465e-05	0.000441486	SH3 domain containing ring finger 2
Fam83d	ENSMUSG00000027654	140.882	-1.39029	0.360115	-3.86068	0.000113071	0.00257716	family with sequence similarity 83, member D
Slc16a10	ENSMUSG00000019838	102.655	-1.38805	0.39555	-3.50916	0.000449523	0.00855871	solute carrier family 16 (monocarboxylic acid transporters), member 10
Vamp2	ENSMUSG00000020894	362.756	-1.37823	0.384299	-3.58636	0.000335331	0.00666245	vesicle-associated membrane protein 2
Dsg1c	ENSMUSG00000034774	215.129	-1.37621	0.382398	-3.59889	0.000319579	0.00640081	desmoglein 1 gamma
Aff3	ENSMUSG00000037138	543.688	-1.37216	0.284831	-4.81746	1.454e-06	5.27606e-05	AF4/FMR2 family, member 3
Arhgap29	ENSMUSG00000039831	537.516	-1.3667	0.293823	-4.65142	3.29649e-06	0.000112333	Rho GTPase activating protein 29
Adamts17	ENSMUSG00000058145	114.686	-1.3656	0.425976	-3.20583	0.00134675	0.0212165	a disintegrin-like and metallopeptidase (reprolysin type) with thrombospondin type 1 motif, 17
Ano1	ENSMUSG00000031075	142.837	-1.36327	0.365713	-3.72769	0.000193242	0.00415339	anoctamin 1, calcium activated chloride channel
Gm973	ENSMUSG00000047361	954.687	-1.35837	0.268069	-5.06725	4.03599e-07	1.62801e-05	predicted gene 973
Znhit6	ENSMUSG00000074182	887.778	-1.35821	0.288711	-4.7044	2.54616e-06	8.92185e-05	zinc finger, HIT type 6
Mansc1	ENSMUSG00000032718	66.2387	-1.35241	0.465315	-2.90643	0.00365578	0.0483419	MANSC domain containing 1
Npnt	ENSMUSG00000040998	3778.4	-1.34445	0.290876	-4.62209	3.79895e-06	0.000127699	nephronectin
Sorbs2	ENSMUSG00000031626	349.953	-1.34152	0.308301	-4.35133	1.35311e-05	0.000395779	sorbin and SH3 domain containing 2
Vit	ENSMUSG00000024076	320.662	-1.33727	0.315796	-4.23461	2.28954e-05	0.000636406	vitrin
Net1	ENSMUSG00000021215	2923.5	-1.33304	0.263402	-5.06084	4.17423e-07	1.6721e-05	neuroepithelial cell transforming gene 1
Ccdc88c	ENSMUSG00000021182	80.3918	-1.33101	0.437066	-3.04532	0.00232434	0.0332363	coiled-coil domain containing 88C
Myh14	ENSMUSG00000030739	262.562	-1.32695	0.327095	-4.05677	4.9755e-05	0.0012617	myosin, heavy polypeptide 14
Zfp433	ENSMUSG00000096795	118.97	-1.31939	0.385368	-3.42371	0.000617723	0.01114	RIKEN cDNA 1700123A16 gene
Oas1f	ENSMUSG00000053765	95.0741	-1.3192	0.451006	-2.92501	0.0034445	0.0461351	2'-5' oligoadenylate synthetase 1F
Trim2	ENSMUSG00000027993	1259.39	-1.31898	0.281522	-4.68519	2.79701e-06	9.70051e-05	tripartite motif-containing 2
Dapl1	ENSMUSG00000026989	155.884	-1.2973	0.40385	-3.21233	0.00131664	0.0207989	death associated protein-like 1
Dapk2	ENSMUSG00000032380	139.382	-1.29462	0.380001	-3.40688	0.000657097	0.0117257	death-associated protein kinase 2
Ccl27a	ENSMUSG00000073888	972.057	-1.29162	0.260142	-4.96506	6.86808e-07	2.65316e-05	chemokine (C-C motif) ligand 27A
Nt5e	ENSMUSG00000032420	1109.93	-1.28898	0.274968	-4.68773	2.76252e-06	9.6024e-05	5' nucleotidase, ecto
Slc2a12	ENSMUSG00000037490	90.6333	-1.28778	0.408139	-3.15524	0.00160367	0.0243143	solute carrier family 2 (facilitated glucose transporter), member 12
A730017C20Rik	ENSMUSG00000050875	124.626	-1.28328	0.373732	-3.43368	0.000595452	0.0108148	RIKEN cDNA A730017C20 gene
Lass3	ENSMUSG00000030510	131.883	-1.28148	0.356774	-3.59186	0.000328329	0.00653831	LAG1 homolog, ceramide synthase 3
Enpp5	ENSMUSG00000023960	164.318	-1.27956	0.421832	-3.03335	0.00241856	0.0343008	ectonucleotide pyrophosphatase/phosphodiesterase 5
----	ENSMUSG00000102841	87.4152	-1.27777	0.415685	-3.0739	0.00211283	0.0309781	----
Angptl7	ENSMUSG00000028989	497.648	-1.27107	0.297289	-4.27552	1.90693e-05	0.000539572	angiopoietin-like 7
9530053A07Rik	ENSMUSG00000078776	201.599	-1.26838	0.43319	-2.92799	0.0034116	0.0457812	RIKEN cDNA 9530053A07 gene
Vmac	ENSMUSG00000054723	101.684	-1.26551	0.436397	-2.89992	0.00373263	0.0490473	vimentin-type intermediate filament associated coiled-coil protein
Sgcd	ENSMUSG00000020354	161.599	-1.26122	0.36377	-3.46709	0.000526125	0.00972883	sarcoglycan, delta (dystrophin-associated glycoprotein)
Wnt7b	ENSMUSG00000022382	106.839	-1.25856	0.388305	-3.24116	0.00119045	0.0192077	wingless-related MMTV integration site 7B
Hpgd	ENSMUSG00000031613	424.904	-1.25723	0.283117	-4.44067	8.96792e-06	0.000269582	hydroxyprostaglandin dehydrogenase 15 (NAD)
Bai3	ENSMUSG00000033569	80.861	-1.25554	0.409103	-3.06902	0.00214762	0.0313427	brain-specific angiogenesis inhibitor 3
Adcy1	ENSMUSG00000020431	428.411	-1.24489	0.30884	-4.03084	5.55773e-05	0.00138504	adenylate cyclase 1
Elmod1	ENSMUSG00000041986	122.696	-1.23564	0.371523	-3.32588	0.000881403	0.0150472	ELMO/CED-12 domain containing 1
Cd200r3	ENSMUSG00000036172	267.838	-1.23561	0.307612	-4.01677	5.9001e-05	0.00145633	CD200 receptor 3
Egfl6	ENSMUSG00000000402	5675.88	-1.22224	0.328763	-3.71769	0.000201055	0.00428943	EGF-like-domain, multiple 6
----	ENSMUSG00000006378	123.833	-1.2222	0.373875	-3.269	0.00107928	0.0178457	----
Ube2t	ENSMUSG00000026429	144.97	-1.22043	0.366262	-3.33213	0.000861843	0.0147423	ubiquitin-conjugating enzyme E2T (putative)
Cachd1	ENSMUSG00000028532	358.652	-1.2139	0.296457	-4.0947	4.22714e-05	0.00110588	cache domain containing 1
Sh3d21	ENSMUSG00000073758	190.674	-1.2097	0.347092	-3.48523	0.000491711	0.00920036	SH3 domain containing 21
----	ENSMUSG00000085444	100.787	-1.20834	0.405815	-2.97757	0.00290546	0.0399962	----
Dmkn	ENSMUSG00000060962	2007.67	-1.2045	0.246855	-4.87939	1.06415e-06	3.96939e-05	dermokine
----	ENSMUSG00000043419	213.291	-1.20104	0.325816	-3.68625	0.000227585	0.00476746	----
Nr1d1	ENSMUSG00000020889	311.591	-1.1996	0.326894	-3.66971	0.000242828	0.00503208	nuclear receptor subfamily 1, group D, member 1
Ctgf	ENSMUSG00000019997	4096.31	-1.19822	0.336154	-3.5645	0.000364557	0.0071855	connective tissue growth factor
----	ENSMUSG00000087267	1116.63	-1.19193	0.300304	-3.96909	7.21488e-05	0.00174293	----
Frem2	ENSMUSG00000037016	1244.07	-1.19145	0.2708	-4.39976	1.08372e-05	0.000320224	Fras1 related extracellular matrix protein 2
Mfap3l	ENSMUSG00000031647	2735.21	-1.18773	0.29957	-3.96478	7.3464e-05	0.00177223	microfibrillar-associated protein 3-like
Zdhhc2	ENSMUSG00000039470	314.989	-1.18419	0.355089	-3.33491	0.000853281	0.0146247	zinc finger, DHHC domain containing 2
9530008L14Rik	ENSMUSG00000058022	165.88	-1.18381	0.354568	-3.33874	0.00084159	0.0144529	RIKEN cDNA 9530008L14 gene
Prlr	ENSMUSG00000005268	1734.29	-1.18358	0.328309	-3.60507	0.000312069	0.0062867	prolactin receptor
----	ENSMUSG00000103000	317.109	-1.17674	0.31564	-3.7281	0.000192928	0.00415339	----
Serpinb8	ENSMUSG00000026315	2175.51	-1.17556	0.262231	-4.4829	7.36342e-06	0.000226853	serine (or cysteine) peptidase inhibitor, clade B, member 8
Kcnk2	ENSMUSG00000037624	265.755	-1.16906	0.319601	-3.65786	0.000254333	0.00523299	potassium channel, subfamily K, member 2
Adh7	ENSMUSG00000055301	527.322	-1.16135	0.28832	-4.02798	5.6257e-05	0.00139997	alcohol dehydrogenase 7 (class IV), mu or sigma polypeptide
Ltbp1	ENSMUSG00000001870	754.295	-1.16104	0.317234	-3.6599	0.000252311	0.00519756	latent transforming growth factor beta binding protein 1
----	ENSMUSG00000097434	98.2884	-1.16103	0.393303	-2.95199	0.00315729	0.0430528	----
----	ENSMUSG00000087306	258.222	-1.15492	0.334716	-3.45043	0.000559688	0.0102511	----
Kcnb2	ENSMUSG00000092083	142.425	-1.15078	0.395985	-2.90612	0.00365943	0.0483419	potassium voltage gated channel, Shab-related subfamily, member 2
----	ENSMUSG00000104060	1806.19	-1.14631	0.273977	-4.18396	2.86477e-05	0.000776398	----
----	ENSMUSG00000102981	134.115	-1.14522	0.359232	-3.18796	0.00143282	0.0222491	----
Mid1	ENSMUSG00000035299	597.816	-1.1384	0.288741	-3.94262	8.05974e-05	0.00192759	midline 1
Gramd2	ENSMUSG00000074259	131.131	-1.13618	0.372716	-3.04839	0.00230073	0.0329803	GRAM domain containing 2
Zfp457	ENSMUSG00000055341	144.031	-1.13479	0.356175	-3.18605	0.0014423	0.0223621	zinc finger protein 457
Kcnj16	ENSMUSG00000051497	253.749	-1.1331	0.380025	-2.98164	0.00286708	0.039562	potassium inwardly-rectifying channel, subfamily J, member 16
Krt10	ENSMUSG00000019761	1385.08	-1.13066	0.34512	-3.27612	0.00105242	0.0174348	keratin 10
Has2	ENSMUSG00000022367	392.591	-1.12848	0.34275	-3.29242	0.0009933	0.0166301	hyaluronan synthase 2
Serpinb11	ENSMUSG00000026327	294.597	-1.12676	0.302258	-3.72782	0.000193142	0.00415339	serine (or cysteine) peptidase inhibitor, clade B (ovalbumin), member 11
Cdh13	ENSMUSG00000031841	612.42	-1.12636	0.307437	-3.66369	0.000248608	0.00513957	cadherin 13
Grk1	ENSMUSG00000031450	137.397	-1.11636	0.363856	-3.06814	0.00215397	0.0313427	G protein-coupled receptor kinase 1
----	ENSMUSG00000091618	320.304	-1.11533	0.311955	-3.57528	0.000349851	0.0069124	----
A830010M20Rik	ENSMUSG00000044060	3098.85	-1.11492	0.259701	-4.29309	1.76204e-05	0.00050497	RIKEN cDNA A830010M20 gene
Krt15	ENSMUSG00000054146	42303	-1.11031	0.264977	-4.19024	2.78665e-05	0.000757593	keratin 15
----	ENSMUSG00000096463	2225.46	-1.10689	0.272614	-4.06029	4.9012e-05	0.0012465	----
Slitrk6	ENSMUSG00000045871	347.632	-1.10566	0.377151	-2.93162	0.00337194	0.0454439	SLIT and NTRK-like family, member 6
Dsg1b	ENSMUSG00000061928	728.937	-1.10133	0.338465	-3.2539	0.00113833	0.0185917	desmoglein 1 beta
Rufy3	ENSMUSG00000029291	181.791	-1.09848	0.359229	-3.05787	0.00222913	0.032274	RUN and FYVE domain containing 3
----	ENSMUSG00000074877	186.016	-1.09688	0.358178	-3.06238	0.00219582	0.0318449	----
Xkrx	ENSMUSG00000031258	463.097	-1.08632	0.363	-2.99262	0.00276598	0.0384114	X Kell blood group precursor related X linked
Igfbp5	ENSMUSG00000026185	1441.9	-1.08614	0.336891	-3.22401	0.00126407	0.0202077	insulin-like growth factor binding protein 5
----	ENSMUSG00000085478	127.554	-1.08142	0.362319	-2.98473	0.00283831	0.0392427	----
Hsp90aa1	ENSMUSG00000021270	3359.3	-1.08085	0.239758	-4.50811	6.54073e-06	0.000205896	heat shock protein 90, alpha (cytosolic), class A member 1
----	ENSMUSG00000100768	4231.12	-1.06888	0.259617	-4.11715	3.83593e-05	0.00101116	----
----	ENSMUSG00000096808	1950.87	-1.06208	0.261964	-4.05428	5.02885e-05	0.00127336	----
Il31ra	ENSMUSG00000050377	606.603	-1.05474	0.298257	-3.53634	0.000405708	0.00788018	interleukin 31 receptor A
Msx2	ENSMUSG00000021469	243.283	-1.05402	0.339595	-3.10375	0.00191085	0.028474	homeobox, msh-like 2
Foxc1	ENSMUSG00000050295	468.898	-1.04993	0.348971	-3.00864	0.00262419	0.0367662	forkhead box C1
Sema3c	ENSMUSG00000028780	2135.08	-1.04262	0.264913	-3.9357	8.29545e-05	0.00197644	sema domain, immunoglobulin domain (Ig), short basic domain, secreted, (semaphorin) 3C
Ahnak2	ENSMUSG00000072812	3604	-1.03966	0.244017	-4.26059	2.03887e-05	0.000572235	AHNAK nucleoprotein 2
Exph5	ENSMUSG00000034584	336.014	-1.03944	0.323124	-3.21684	0.00129611	0.0205679	exophilin 5
----	ENSMUSG00000097695	16223	-1.03628	0.257994	-4.01667	5.90258e-05	0.00145633	----
----	ENSMUSG00000061331	4583.37	-1.03489	0.256246	-4.03868	5.37531e-05	0.00135123	----
Pole4	ENSMUSG00000030042	784.626	-1.03468	0.283605	-3.64832	0.000263956	0.00541172	polymerase (DNA-directed), epsilon 4 (p12 subunit)
----	ENSMUSG00000103234	9321.16	-1.03442	0.257023	-4.02464	5.7062e-05	0.00141797	----
Gas6	ENSMUSG00000031451	930.779	-1.00755	0.30007	-3.35774	0.000785831	0.0135895	growth arrest specific 6
----	ENSMUSG00000102443	1062.28	-1.00052	0.273575	-3.6572	0.000254985	0.00524019	----
Pi15	ENSMUSG00000067780	4199.18	-1.00029	0.292633	-3.41823	0.000630295	0.0113041	peptidase inhibitor 15
Plagl1	ENSMUSG00000019817	192.733	-0.997623	0.339103	-2.94195	0.00326157	0.0440935	pleiomorphic adenoma gene-like 1
Dnajb4	ENSMUSG00000028035	1189.86	-0.995931	0.266425	-3.73813	0.000185391	0.00403288	DnaJ (Hsp40) homolog, subfamily B, member 4
Scel	ENSMUSG00000022123	2484.46	-0.995666	0.264255	-3.76782	0.00016468	0.00361567	sciellin
Adamtsl4	ENSMUSG00000015850	365.703	-0.993573	0.314436	-3.15986	0.00157845	0.0240523	ADAMTS-like 4
Hoxa7	ENSMUSG00000038236	336.303	-0.988905	0.314155	-3.14783	0.00164489	0.0248742	homeobox A7
----	ENSMUSG00000090353	692.795	-0.984802	0.266134	-3.70039	0.000215266	0.00455184	----
----	ENSMUSG00000098178	103881	-0.97698	0.334139	-2.92387	0.00345704	0.0462315	----
Ccnd1	ENSMUSG00000070348	1025.75	-0.975719	0.269425	-3.62149	0.000292912	0.00594912	cyclin D1
----	ENSMUSG00000094030	1261.35	-0.972845	0.257641	-3.77597	0.000159384	0.00352168	----
Nr3c1	ENSMUSG00000024431	2458.78	-0.967536	0.267193	-3.62111	0.000293344	0.00595094	nuclear receptor subfamily 3, group C, member 1
Suco	ENSMUSG00000040297	1938.47	-0.966409	0.278407	-3.47121	0.00051812	0.00962184	SUN domain containing ossification factor
Rora	ENSMUSG00000032238	1303.42	-0.963885	0.268943	-3.58398	0.000338396	0.00670798	RAR-related orphan receptor alpha
----	ENSMUSG00000094472	3369.93	-0.962344	0.261159	-3.6849	0.000228793	0.00478699	----
Camk4	ENSMUSG00000038128	838.87	-0.961083	0.300241	-3.20104	0.00136932	0.0214941	calcium/calmodulin-dependent protein kinase IV
----	ENSMUSG00000103070	2388.61	-0.958698	0.260069	-3.68632	0.000227519	0.00476746	----
Phyhip	ENSMUSG00000003469	652.084	-0.957555	0.328184	-2.91774	0.00352579	0.0470421	phytanoyl-CoA hydroxylase interacting protein
Rif1	ENSMUSG00000036202	713.058	-0.956893	0.284921	-3.35845	0.000783821	0.0135682	Rap1 interacting factor 1 homolog (yeast)
Tmtc1	ENSMUSG00000030306	1580.58	-0.951834	0.288019	-3.30476	0.000950585	0.0159907	transmembrane and tetratricopeptide repeat containing 1
----	ENSMUSG00000085328	7591.53	-0.949947	0.251818	-3.77235	0.000161714	0.00356543	----
Ppp2r3a	ENSMUSG00000043154	2393.42	-0.948963	0.270617	-3.50667	0.000453758	0.0086204	protein phosphatase 2, regulatory subunit B'', alpha
Pof1b	ENSMUSG00000034607	1419.52	-0.947527	0.268503	-3.52892	0.000417258	0.00805044	premature ovarian failure 1B
----	ENSMUSG00000097884	387.174	-0.947233	0.30558	-3.09979	0.0019366	0.0288329	----
----	ENSMUSG00000104377	2953.92	-0.947076	0.249688	-3.79304	0.000148814	0.0033255	----
----	ENSMUSG00000102289	209.918	-0.944998	0.320929	-2.94457	0.00323404	0.043858	----
----	ENSMUSG00000083899	592.62	-0.940737	0.273539	-3.43913	0.000583589	0.0106439	----
Vwa2	ENSMUSG00000025082	797.823	-0.940525	0.281329	-3.34315	0.000828319	0.0142532	von Willebrand factor A domain containing 2
Thsd1	ENSMUSG00000031480	477.288	-0.940249	0.324854	-2.89437	0.00379914	0.0498458	thrombospondin, type I, domain 1
Igfbp4	ENSMUSG00000017493	1876.43	-0.923349	0.279347	-3.30539	0.000948459	0.0159719	insulin-like growth factor binding protein 4
Tns1	ENSMUSG00000055322	2444.81	-0.920526	0.286028	-3.21831	0.00128949	0.0205195	tensin 1
----	ENSMUSG00000089828	586.166	-0.917563	0.271295	-3.38216	0.00071917	0.0125556	----
----	ENSMUSG00000094856	1852.5	-0.908618	0.26108	-3.48023	0.000500985	0.0093537	----
Daam1	ENSMUSG00000034574	1776.28	-0.906918	0.254086	-3.56933	0.000357895	0.00706222	dishevelled associated activator of morphogenesis 1
----	ENSMUSG00000104174	1180.21	-0.89821	0.255754	-3.51201	0.000444738	0.00848109	----
Rbbp9	ENSMUSG00000027428	503.503	-0.894338	0.308025	-2.90346	0.00369067	0.0486434	retinoblastoma binding protein 9
Serpinb5	ENSMUSG00000067006	5574.56	-0.893034	0.282976	-3.15587	0.00160021	0.0242831	serine (or cysteine) peptidase inhibitor, clade B, member 5
Kif21a	ENSMUSG00000022629	1077.89	-0.882468	0.302239	-2.91977	0.00350294	0.0468093	kinesin family member 21A
----	ENSMUSG00000097171	1713.66	-0.880845	0.270122	-3.26092	0.00111051	0.0182924	----
Fam164a	ENSMUSG00000043542	493.073	-0.879003	0.292406	-3.0061	0.00264619	0.0370147	family with sequence similarity 164, member A
Tyms	ENSMUSG00000025747	573.911	-0.869482	0.281392	-3.08993	0.00200202	0.0296795	thymidylate synthase
----	ENSMUSG00000097095	1673.29	-0.867296	0.270075	-3.21131	0.00132131	0.0208536	----
Caps2	ENSMUSG00000035694	1031.31	-0.865388	0.282026	-3.06847	0.00215157	0.0313427	calcyphosphine 2
----	ENSMUSG00000081471	297.895	-0.864546	0.298315	-2.89809	0.00375437	0.0492957	----
Lgi4	ENSMUSG00000036560	436.915	-0.861471	0.28803	-2.99091	0.00278147	0.0385648	leucine-rich repeat LGI family, member 4
Ablim1	ENSMUSG00000025085	527.876	-0.855241	0.27971	-3.0576	0.00223115	0.0322763	actin-binding LIM protein 1
Scaper	ENSMUSG00000034007	551.906	-0.846084	0.272197	-3.10835	0.00188133	0.0281065	S phase cyclin A-associated protein in the ER
----	ENSMUSG00000095499	585.379	-0.837013	0.270099	-3.09891	0.00194233	0.0288934	----
Pls3	ENSMUSG00000016382	2007.41	-0.828407	0.271332	-3.05311	0.00226484	0.0326547	plastin 3 (T-isoform)
Lars2	ENSMUSG00000035202	171470	-0.824425	0.267406	-3.08305	0.00204894	0.0302509	leucyl-tRNA synthetase, mitochondrial
----	ENSMUSG00000102994	485.01	-0.804642	0.275871	-2.91673	0.00353721	0.047122	----
Golim4	ENSMUSG00000034109	6584.56	-0.80338	0.262243	-3.0635	0.00218767	0.0317798	golgi integral membrane protein 4
Dst	ENSMUSG00000026131	5185.27	-0.79025	0.269737	-2.92971	0.00339282	0.045619	dystonin
----	ENSMUSG00000097283	1489.7	-0.789435	0.268571	-2.9394	0.00328853	0.0443888	----
Klf3	ENSMUSG00000029178	1365.68	-0.78299	0.25202	-3.10685	0.00189091	0.0282253	Kruppel-like factor 3 (basic)
----	ENSMUSG00000083594	913.107	-0.780329	0.256903	-3.03745	0.0023859	0.0339207	----
Olfr613	ENSMUSG00000078624	631.926	-0.775285	0.267095	-2.90266	0.00370009	0.0486935	olfactory receptor 613
Neo1	ENSMUSG00000032340	2142.58	-0.774785	0.266495	-2.90731	0.00364553	0.0483419	neogenin
Tns4	ENSMUSG00000017607	6973.02	-0.760633	0.254757	-2.98572	0.00282915	0.0391946	tensin 4
Phip	ENSMUSG00000032253	1584.16	-0.756115	0.260107	-2.90694	0.0036498	0.0483419	pleckstrin homology domain interacting protein
Arl4a	ENSMUSG00000047446	2696.98	-0.753828	0.248132	-3.03801	0.00238145	0.0339132	ADP-ribosylation factor-like 4A
----	ENSMUSG00000089940	1407.66	-0.750909	0.254658	-2.9487	0.00319118	0.0433785	----
Lgr6	ENSMUSG00000042793	2214.6	-0.746174	0.248263	-3.00559	0.0026507	0.0370181	leucine-rich repeat-containing G protein-coupled receptor 6
----	ENSMUSG00000101749	10083.2	-0.73495	0.244507	-3.00584	0.00264845	0.0370165	----
Dsg3	ENSMUSG00000056632	3118.37	-0.720446	0.242895	-2.96608	0.00301619	0.0414219	desmoglein 3
Ctsb	ENSMUSG00000021939	3320.57	0.718157	0.24484	2.93318	0.00335514	0.0452527	cathepsin B
Pgam1	ENSMUSG00000011752	2131.13	0.731452	0.245259	2.98237	0.00286026	0.0394994	phosphoglycerate mutase 1
Pitpna	ENSMUSG00000017781	1670.02	0.732701	0.24596	2.97894	0.00289247	0.0398491	phosphatidylinositol transfer protein, alpha
Acvr1b	ENSMUSG00000000532	958.877	0.755054	0.254777	2.96359	0.00304078	0.0416935	activin A receptor, type 1B
Ldha	ENSMUSG00000063229	4082.72	0.756576	0.260294	2.90662	0.00365352	0.0483419	lactate dehydrogenase A
Il17ra	ENSMUSG00000002897	1335.47	0.757288	0.252722	2.99653	0.00273073	0.0380438	interleukin 17 receptor A
Dusp1	ENSMUSG00000024190	11874.6	0.781835	0.257942	3.03106	0.002437	0.0344777	dual specificity phosphatase 1
Vdr	ENSMUSG00000022479	4216.8	0.800902	0.246273	3.25208	0.00114562	0.0186756	vitamin D receptor
Nus1	ENSMUSG00000023068	560.026	0.809129	0.270453	2.99175	0.00277382	0.0384896	nuclear undecaprenyl pyrophosphate synthase 1 homolog (S. cerevisiae)
Col1a1	ENSMUSG00000001506	600.057	0.811871	0.274923	2.95308	0.00314615	0.0429685	collagen, type I, alpha 1
Slc3a2	ENSMUSG00000010095	857.527	0.828239	0.265571	3.11871	0.00181642	0.0272071	solute carrier family 3 (activators of dibasic and neutral amino acid transport), member 2
Pkp1	ENSMUSG00000026413	1876.7	0.831486	0.286307	2.90418	0.00368214	0.0486049	plakophilin 1
Gja1	ENSMUSG00000050953	2117.65	0.834459	0.266679	3.12908	0.00175357	0.0263112	gap junction protein, alpha 1
Ezr	ENSMUSG00000052397	2238.64	0.837122	0.275619	3.03724	0.00238752	0.0339207	ezrin
Cbl	ENSMUSG00000034342	856.348	0.839275	0.258532	3.24631	0.00116913	0.0189342	Casitas B-lineage lymphoma
Arl4c	ENSMUSG00000049866	1951.73	0.842084	0.244947	3.43782	0.000586407	0.0106841	ADP-ribosylation factor-like 4C
Sfn	ENSMUSG00000047281	33101.3	0.843381	0.280841	3.00306	0.00267284	0.0372971	stratifin
Tnc	ENSMUSG00000028364	2945.48	0.84837	0.27645	3.06881	0.00214916	0.0313427	tenascin C
Trib1	ENSMUSG00000032501	701.281	0.850179	0.280305	3.03305	0.00242099	0.0343073	tribbles homolog 1 (Drosophila)
Lasp1	ENSMUSG00000038366	710.065	0.863399	0.28066	3.07632	0.00209573	0.0308054	LIM and SH3 protein 1
Pdlim1	ENSMUSG00000055044	673.001	0.864686	0.286225	3.021	0.00251943	0.0354416	PDZ and LIM domain 1 (elfin)
Celsr1	ENSMUSG00000016028	698.354	0.866043	0.276145	3.13619	0.0017116	0.0257603	cadherin, EGF LAG seven-pass G-type receptor 1 (flamingo homolog, Drosophila)
----	ENSMUSG00000078162	1628.81	0.87581	0.292615	2.99305	0.00276206	0.0383877	----
Zfp36l2	ENSMUSG00000045817	2550.36	0.890446	0.242553	3.67115	0.000241465	0.00501581	zinc finger protein 36, C3H type-like 2
Pak1	ENSMUSG00000030774	867.278	0.892956	0.290342	3.07553	0.0021013	0.0308475	p21 protein (Cdc42/Rac)-activated kinase 1
Specc1	ENSMUSG00000042331	438.63	0.894337	0.28145	3.17761	0.00148495	0.0229354	sperm antigen with calponin homology and coiled-coil domains 1
Eno1	ENSMUSG00000063524	831.941	0.907386	0.294175	3.08451	0.0020389	0.030149	enolase 1, alpha non-neuron
Enpp1	ENSMUSG00000037370	2395.65	0.907704	0.286985	3.1629	0.00156205	0.0238965	ectonucleotide pyrophosphatase/phosphodiesterase 1
Atp1a1	ENSMUSG00000033161	2815.61	0.908636	0.251701	3.60998	0.000306222	0.00618326	ATPase, Na+/K+ transporting, alpha 1 polypeptide
Cux1	ENSMUSG00000029705	575.181	0.91096	0.304268	2.99394	0.00275403	0.0383068	cut-like homeobox 1
Arl15	ENSMUSG00000042348	479.616	0.911448	0.288462	3.15968	0.00157945	0.0240523	ADP-ribosylation factor-like 15
Man1a	ENSMUSG00000003746	852.717	0.911831	0.28506	3.19873	0.00138032	0.0215885	mannosidase 1, alpha
Klf6	ENSMUSG00000000078	2889.18	0.914301	0.246664	3.70667	0.000210001	0.00445835	Kruppel-like factor 6
Ppp1r3b	ENSMUSG00000046794	283.24	0.916557	0.310984	2.94728	0.00320587	0.0435442	protein phosphatase 1, regulatory (inhibitor) subunit 3B
Lrig1	ENSMUSG00000030029	620.169	0.921906	0.311528	2.95931	0.00308333	0.042177	leucine-rich repeats and immunoglobulin-like domains 1
Mical2	ENSMUSG00000038244	699.228	0.92554	0.270785	3.41798	0.000630866	0.0113041	microtubule associated monoxygenase, calponin and LIM domain containing 2
Skil	ENSMUSG00000027660	1507.9	0.927079	0.303505	3.05458	0.00225379	0.0325495	SKI-like
Rap2c	ENSMUSG00000050029	862.232	0.92724	0.288269	3.21658	0.00129728	0.0205679	RAP2C, member of RAS oncogene family
----	ENSMUSG00000097979	826.666	0.928157	0.298032	3.11428	0.00184394	0.0275716	----
Gapdh	ENSMUSG00000057666	4772.15	0.932354	0.301009	3.09743	0.00195204	0.0290129	glyceraldehyde-3-phosphate dehydrogenase
Synj1	ENSMUSG00000022973	602.193	0.93413	0.270269	3.45629	0.000547656	0.0100733	synaptojanin 1
Gm5506	ENSMUSG00000059040	509.578	0.93634	0.281848	3.32214	0.000893283	0.0152184	predicted gene 5506
Cpne8	ENSMUSG00000052560	3138.98	0.93745	0.268738	3.48834	0.000486029	0.00913188	copine VIII
Fam101b	ENSMUSG00000020846	2328.14	0.948894	0.250808	3.78335	0.000154729	0.00344075	family with sequence similarity 101, member B
Synj2	ENSMUSG00000023805	236.732	0.951892	0.315697	3.0152	0.00256806	0.0360965	synaptojanin 2
Akap13	ENSMUSG00000066406	1688.03	0.956324	0.246702	3.87644	0.000105995	0.00243831	A kinase (PRKA) anchor protein 13
Stat3	ENSMUSG00000004040	1064.43	0.9569	0.284523	3.36317	0.000770521	0.01337	signal transducer and activator of transcription 3
Mgat4a	ENSMUSG00000026110	493.91	0.95848	0.278136	3.44609	0.000568767	0.0103954	mannoside acetylglucosaminyltransferase 4, isoenzyme A
Rhob	ENSMUSG00000054364	595.91	0.963193	0.267317	3.60318	0.000314345	0.00632519	ras homolog gene family, member B
Rap2a	ENSMUSG00000051615	340.048	0.963889	0.301194	3.20023	0.00137317	0.0214961	RAS related protein 2a
Nedd9	ENSMUSG00000021365	1690.76	0.964583	0.249714	3.86275	0.000112117	0.00255878	neural precursor cell expressed, developmentally down-regulated gene 9
Ifnar1	ENSMUSG00000022967	662.329	0.964898	0.273762	3.52459	0.000424139	0.00814695	interferon (alpha and beta) receptor 1
Plcg2	ENSMUSG00000034330	255.113	0.971109	0.325805	2.98065	0.00287641	0.0396592	phospholipase C, gamma 2
Flna	ENSMUSG00000031328	2151.23	0.975331	0.280318	3.47937	0.000502592	0.00937361	filamin, alpha
Man2a1	ENSMUSG00000024085	1246.17	0.978369	0.252153	3.88006	0.000104432	0.00240874	mannosidase 2, alpha 1
Rgs19	ENSMUSG00000002458	275.982	0.981643	0.306578	3.20194	0.00136508	0.0214468	regulator of G-protein signaling 19
Tgfbr2	ENSMUSG00000032440	404.456	0.982046	0.30686	3.20031	0.00137282	0.0214961	transforming growth factor, beta receptor II
Bnc1	ENSMUSG00000025105	2152.74	0.985041	0.27946	3.52481	0.000423794	0.00814695	basonuclin 1
Col12a1	ENSMUSG00000032332	3074.23	0.986752	0.247515	3.98663	6.70176e-05	0.00163366	collagen, type XII, alpha 1
Rgs2	ENSMUSG00000026360	1516.53	0.991747	0.30363	3.2663	0.00108964	0.0179826	regulator of G-protein signaling 2
Irx4	ENSMUSG00000021604	510.727	0.992644	0.308489	3.21776	0.00129197	0.0205281	Iroquois related homeobox 4 (Drosophila)
Itgb5	ENSMUSG00000022817	264.222	0.994235	0.328315	3.0283	0.00245934	0.0347197	integrin beta 5
Nrp2	ENSMUSG00000025969	565.965	0.999502	0.328971	3.03826	0.00237945	0.0339132	neuropilin 2
Endod1	ENSMUSG00000037419	291.021	1.00227	0.313628	3.19573	0.00139476	0.0217165	endonuclease domain containing 1
B4galt1	ENSMUSG00000028413	448.995	1.00801	0.316525	3.18462	0.00144942	0.0224466	UDP-Gal:betaGlcNAc beta 1,4- galactosyltransferase, polypeptide 1
Atxn1	ENSMUSG00000046876	1437.97	1.00924	0.247706	4.07436	4.61415e-05	0.00118567	ataxin 1
Arhgdib	ENSMUSG00000030220	776.526	1.01402	0.289713	3.50008	0.000465111	0.00878797	Rho, GDP dissociation inhibitor (GDI) beta
Tanc2	ENSMUSG00000053580	1014.43	1.0145	0.260179	3.89922	9.65015e-05	0.00225582	tetratricopeptide repeat, ankyrin repeat and coiled-coil containing 2
Zswim6	ENSMUSG00000032846	289.117	1.01564	0.321169	3.16234	0.00156509	0.0238965	zinc finger, SWIM domain containing 6
Arhgef2	ENSMUSG00000028059	262.814	1.01637	0.307337	3.30702	0.000942926	0.0159251	rho/rac guanine nucleotide exchange factor (GEF) 2
Atp6v1b2	ENSMUSG00000006273	412.515	1.01868	0.283344	3.59521	0.000324124	0.00647688	ATPase, H+ transporting, lysosomal V1 subunit B2
Mtap	ENSMUSG00000062937	192.355	1.02294	0.331085	3.08966	0.00200384	0.0296811	methylthioadenosine phosphorylase
Runx3	ENSMUSG00000070691	219.757	1.03799	0.350637	2.9603	0.00307335	0.0421068	runt related transcription factor 3
Matn2	ENSMUSG00000022324	1580.65	1.04037	0.288114	3.61095	0.000305074	0.00616905	matrilin 2
Fras1	ENSMUSG00000034687	191.961	1.04534	0.344179	3.0372	0.00238785	0.0339207	Fraser syndrome 1 homolog (human)
Kirrel	ENSMUSG00000041734	483.289	1.04583	0.282831	3.69772	0.000217545	0.00458482	kin of IRRE like (Drosophila)
Ptpre	ENSMUSG00000041836	643.829	1.04742	0.297006	3.52661	0.00042092	0.00811207	protein tyrosine phosphatase, receptor type, E
Tmem189	ENSMUSG00000090213	220.115	1.05079	0.354521	2.96398	0.00303692	0.0416736	transmembrane protein 189
Lipa	ENSMUSG00000024781	276.941	1.05133	0.307585	3.41801	0.000630801	0.0113041	lysosomal acid lipase A
Fmnl2	ENSMUSG00000036053	1091.44	1.05412	0.274226	3.84399	0.000121049	0.00274098	formin-like 2
Dock5	ENSMUSG00000044447	176.776	1.05668	0.352376	2.99873	0.00271105	0.0377999	dedicator of cytokinesis 5
Tmem216	ENSMUSG00000024667	209.609	1.05731	0.32134	3.29032	0.00100075	0.0167387	transmembrane protein 216
Zyx	ENSMUSG00000029860	634.544	1.05731	0.2816	3.75467	0.000173572	0.00380126	zyxin
Hexb	ENSMUSG00000021665	182.5	1.05753	0.343615	3.07765	0.00208643	0.0307208	hexosaminidase B
Itm2c	ENSMUSG00000026223	541.247	1.05997	0.36338	2.91697	0.00353447	0.0471218	integral membrane protein 2C
Ier3	ENSMUSG00000003541	550.883	1.06237	0.300286	3.53787	0.000403365	0.00784347	immediate early response 3
Sdpr	ENSMUSG00000045954	229.652	1.06515	0.328458	3.24287	0.0011833	0.019128	serum deprivation response
Got1	ENSMUSG00000025190	292.668	1.0672	0.314077	3.39789	0.000679074	0.012053	glutamate oxaloacetate transaminase 1, soluble
Myo1b	ENSMUSG00000018417	623.065	1.07189	0.276067	3.88271	0.000103301	0.00238582	myosin IB
----	ENSMUSG00000097989	306.097	1.07551	0.370084	2.90613	0.00365934	0.0483419	----
Olfm1	ENSMUSG00000026833	270.541	1.07592	0.349671	3.07694	0.00209138	0.0307676	olfactomedin 1
Tgfbr1	ENSMUSG00000007613	507.366	1.07663	0.275102	3.91357	9.09426e-05	0.00214612	transforming growth factor, beta receptor I
Pik3r5	ENSMUSG00000020901	438.735	1.08032	0.32207	3.35429	0.000795694	0.0137327	phosphoinositide-3-kinase, regulatory subunit 5, p101
Egflam	ENSMUSG00000042961	149.743	1.08352	0.355911	3.04434	0.00233189	0.0333169	EGF-like, fibronectin type III and laminin G domains
----	ENSMUSG00000079311	218.198	1.08358	0.367967	2.94478	0.00323183	0.043858	----
----	ENSMUSG00000081721	145.047	1.08473	0.373067	2.90761	0.00364197	0.0483419	----
----	ENSMUSG00000083044	254.874	1.08703	0.371445	2.92648	0.00342817	0.0459518	----
Gns	ENSMUSG00000034707	828.768	1.08972	0.266302	4.09203	4.27616e-05	0.00111534	glucosamine (N-acetyl)-6-sulfatase
----	ENSMUSG00000096979	3289.89	1.10062	0.244875	4.49463	6.96905e-06	0.000217016	----
Ephb3	ENSMUSG00000005958	2103.96	1.10068	0.261249	4.21314	2.5184e-05	0.000690073	Eph receptor B3
Abcc3	ENSMUSG00000020865	167.243	1.10235	0.359512	3.06626	0.00216757	0.0315142	ATP-binding cassette, sub-family C (CFTR/MRP), member 3
----	ENSMUSG00000047347	139.043	1.10597	0.364021	3.03821	0.00237985	0.0339132	----
Ehd4	ENSMUSG00000027293	253.491	1.10649	0.320307	3.45448	0.000551353	0.0101305	EH-domain containing 4
Stk39	ENSMUSG00000027030	207.844	1.10693	0.340957	3.24652	0.00116824	0.0189342	serine/threonine kinase 39
Xdh	ENSMUSG00000024066	330.224	1.10838	0.302646	3.66228	0.000249977	0.00516173	xanthine dehydrogenase
Klf13	ENSMUSG00000052040	390.129	1.11173	0.300453	3.70017	0.000215455	0.00455184	Kruppel-like factor 13
Zc3h12c	ENSMUSG00000035164	380.828	1.11285	0.303607	3.66541	0.000246938	0.00511115	zinc finger CCCH type containing 12C
Edem1	ENSMUSG00000030104	368.854	1.11346	0.306453	3.63339	0.000279717	0.00570117	ER degradation enhancer, mannosidase alpha-like 1
Pcnt	ENSMUSG00000001151	299.12	1.12784	0.310954	3.62705	0.000286679	0.00582936	pericentrin (kendrin)
1110034G24Rik	ENSMUSG00000044991	273.714	1.1303	0.344655	3.2795	0.00103991	0.0172771	RIKEN cDNA 1110034G24 gene
Prune2	ENSMUSG00000039126	311.881	1.13148	0.309121	3.66032	0.000251905	0.00519535	prune homolog 2 (Drosophila)
----	ENSMUSG00000096617	602.407	1.13362	0.37413	3.03001	0.00244548	0.0345696	----
----	ENSMUSG00000083773	617.561	1.13371	0.371642	3.05054	0.00228434	0.0328375	----
Ckap4	ENSMUSG00000046841	556.26	1.1388	0.2887	3.94458	7.99389e-05	0.00191776	cytoskeleton-associated protein 4
Lpcat2	ENSMUSG00000033192	387.291	1.13955	0.293143	3.88735	0.000101344	0.00234689	lysophosphatidylcholine acyltransferase 2
----	ENSMUSG00000094708	625.947	1.14038	0.37406	3.04866	0.00229867	0.032978	----
Kctd4	ENSMUSG00000046523	241.115	1.14322	0.333051	3.43257	0.0005979	0.0108479	potassium channel tetramerisation domain containing 4
Acsl4	ENSMUSG00000031278	299.668	1.1494	0.311088	3.69478	0.000220074	0.00462689	acyl-CoA synthetase long-chain family member 4
Dsg2	ENSMUSG00000044393	1198.34	1.14998	0.301893	3.80923	0.000139398	0.00312788	desmoglein 2
----	ENSMUSG00000078300	588.016	1.15398	0.36371	3.17279	0.00150981	0.0232079	----
----	ENSMUSG00000079501	565.95	1.15554	0.36689	3.14954	0.00163527	0.0247502	----
B2m	ENSMUSG00000060802	8379.1	1.15574	0.30434	3.79754	0.000146137	0.00327486	beta-2 microglobulin
B230312A22Rik	ENSMUSG00000036002	243.892	1.15699	0.384701	3.00751	0.00263398	0.0368735	RIKEN cDNA B230312A22 gene
Abcb8	ENSMUSG00000028973	122.614	1.15798	0.38017	3.04597	0.00231933	0.0332013	ATP-binding cassette, sub-family B (MDR/TAP), member 8
----	ENSMUSG00000078592	525.479	1.16085	0.358151	3.24122	0.00119018	0.0192077	----
Nr4a2	ENSMUSG00000026826	170.688	1.16749	0.341006	3.42365	0.000617856	0.01114	nuclear receptor subfamily 4, group A, member 2
Slc2a1	ENSMUSG00000028645	989.426	1.17056	0.286413	4.08697	4.37037e-05	0.00113141	solute carrier family 2 (facilitated glucose transporter), member 1
----	ENSMUSG00000096810	518.255	1.17061	0.345768	3.38554	0.000710383	0.0124586	----
Stom	ENSMUSG00000026880	156.337	1.17075	0.386615	3.02821	0.00246011	0.0347197	stomatin
Pvr	ENSMUSG00000040511	211.853	1.17099	0.332094	3.52607	0.000421774	0.0081195	poliovirus receptor
Ngfr	ENSMUSG00000000120	517.49	1.17427	0.315814	3.71824	0.000200617	0.00428535	nerve growth factor receptor (TNFR superfamily, member 16)
Nfkbiz	ENSMUSG00000035356	599.745	1.17756	0.283264	4.1571	3.22313e-05	0.000861404	nuclear factor of kappa light polypeptide gene enhancer in B cells inhibitor, zeta
----	ENSMUSG00000070490	393.037	1.17887	0.354539	3.32507	0.000883967	0.0150761	----
----	ENSMUSG00000095937	622.683	1.18158	0.37733	3.13142	0.00173963	0.0261471	----
Cd44	ENSMUSG00000005087	4391.78	1.18633	0.240343	4.93601	7.97366e-07	3.04632e-05	CD44 antigen
----	ENSMUSG00000082424	595.942	1.18885	0.367524	3.23474	0.00121752	0.0195616	----
----	ENSMUSG00000078965	617.386	1.19189	0.370159	3.21995	0.00128213	0.0204586	----
Slc29a3	ENSMUSG00000020100	1280.19	1.19793	0.255878	4.68164	2.84584e-06	9.8329e-05	solute carrier family 29 (nucleoside transporters), member 3
Sgk1	ENSMUSG00000019970	2351.34	1.19798	0.250106	4.78988	1.66879e-06	6.0177e-05	serum/glucocorticoid regulated kinase 1
Pgd	ENSMUSG00000028961	241.556	1.2022	0.382835	3.14025	0.00168802	0.0254528	phosphogluconate dehydrogenase
Tep1	ENSMUSG00000006281	153.895	1.20272	0.369598	3.25414	0.00113736	0.0185917	telomerase associated protein 1
Fam102b	ENSMUSG00000040339	366.084	1.20733	0.336003	3.5932	0.000326637	0.00651959	family with sequence similarity 102, member B
----	ENSMUSG00000097815	1821.32	1.21097	0.338259	3.58	0.000343598	0.00680332	----
Tspan14	ENSMUSG00000037824	147.248	1.21115	0.362933	3.33713	0.000846494	0.0145227	tetraspanin 14
----	ENSMUSG00000095042	625.799	1.21234	0.372311	3.25625	0.00112894	0.0184997	----
Ptpn1	ENSMUSG00000027540	303.813	1.21373	0.315647	3.84522	0.000120443	0.00273082	protein tyrosine phosphatase, non-receptor type 1
Mical3	ENSMUSG00000003178	149.541	1.21498	0.350163	3.46976	0.000520927	0.00966361	microtubule associated monoxygenase, calponin and LIM domain containing 3
Egr2	ENSMUSG00000037868	493.684	1.21501	0.324251	3.74712	0.00017888	0.00391258	early growth response 2
Cnp	ENSMUSG00000006782	139.202	1.21667	0.357807	3.40035	0.000672998	0.0119725	2',3'-cyclic nucleotide 3' phosphodiesterase
Msn	ENSMUSG00000031207	3513.83	1.21912	0.250829	4.86038	1.17161e-06	4.35151e-05	moesin
Lrp1	ENSMUSG00000040249	730.216	1.2196	0.302087	4.03726	5.408e-05	0.00135552	low density lipoprotein receptor-related protein 1
----	ENSMUSG00000080994	231.243	1.22186	0.418547	2.91929	0.00350834	0.0468454	----
Synpo	ENSMUSG00000043079	375.846	1.22288	0.302476	4.04291	5.27909e-05	0.0013309	synaptopodin
Fam49b	ENSMUSG00000022378	177.194	1.2238	0.354677	3.45048	0.0005596	0.0102511	family with sequence similarity 49, member B
Eif4e3	ENSMUSG00000093661	123.033	1.22419	0.374723	3.26692	0.00108724	0.0179602	eukaryotic translation initiation factor 4E member 3
Ankrd44	ENSMUSG00000052331	429.578	1.2255	0.296535	4.13272	3.58488e-05	0.000952216	ankyrin repeat domain 44
Serinc2	ENSMUSG00000023232	159.577	1.22706	0.361147	3.39768	0.000679608	0.012053	serine incorporator 2
Spire1	ENSMUSG00000024533	166.61	1.23362	0.339025	3.63873	0.000273987	0.00559094	spire homolog 1 (Drosophila)
Acp2	ENSMUSG00000002103	207.986	1.23835	0.324659	3.81431	0.000136561	0.00306821	acid phosphatase 2, lysosomal
Srm	ENSMUSG00000006442	140.011	1.23935	0.426253	2.90754	0.00364289	0.0483419	spermidine synthase
----	ENSMUSG00000097935	141.839	1.23978	0.426419	2.90743	0.0036441	0.0483419	----
Krtap17-1	ENSMUSG00000078252	97.9752	1.23979	0.403637	3.07156	0.00212946	0.0311167	keratin associated protein 17-1
----	ENSMUSG00000069939	607.026	1.24045	0.373887	3.31772	0.000907552	0.0154328	----
----	ENSMUSG00000081600	453.369	1.24423	0.369514	3.3672	0.000759366	0.0131976	----
Rassf2	ENSMUSG00000027339	253.151	1.24446	0.317862	3.9151	9.03675e-05	0.00213546	Ras association (RalGDS/AF-6) domain family member 2
Ccdc88a	ENSMUSG00000032740	258.433	1.2517	0.332195	3.76797	0.000164578	0.00361567	coiled coil domain containing 88A
Celf2	ENSMUSG00000002107	172.659	1.26027	0.336987	3.73982	0.000184153	0.00401273	CUGBP, Elav-like family member 2
Pxdn	ENSMUSG00000020674	272.982	1.26933	0.310343	4.09009	4.31213e-05	0.00112303	peroxidasin homolog (Drosophila)
Mmp2	ENSMUSG00000031740	291.93	1.28074	0.317178	4.03793	5.39241e-05	0.00135357	matrix metallopeptidase 2
Psap	ENSMUSG00000004207	4957.76	1.28078	0.239645	5.34449	9.06715e-08	3.98151e-06	prosaposin
Vmp1	ENSMUSG00000018171	565.285	1.28311	0.39229	3.27083	0.00107234	0.0177478	vacuole membrane protein 1
4632428N05Rik	ENSMUSG00000020101	604.927	1.28617	0.287269	4.47722	7.56221e-06	0.000231334	RIKEN cDNA 4632428N05 gene
Dfna5	ENSMUSG00000029821	151.235	1.29009	0.373017	3.45854	0.00054312	0.0100111	deafness, autosomal dominant 5 (human)
Cstb	ENSMUSG00000005054	959.102	1.29074	0.283487	4.55307	5.28676e-06	0.000169813	cystatin B
Runx1	ENSMUSG00000022952	2292.87	1.29347	0.268104	4.82453	1.40337e-06	5.12451e-05	runt related transcription factor 1
----	ENSMUSG00000098111	433.357	1.29356	0.364985	3.54414	0.000393901	0.00768528	----
Crabp1	ENSMUSG00000032291	72.6896	1.29505	0.442316	2.92788	0.0034128	0.0457812	cellular retinoic acid binding protein I
Grn	ENSMUSG00000034708	987.387	1.29562	0.309512	4.18603	2.83882e-05	0.000770567	granulin
Arhgap31	ENSMUSG00000022799	226.328	1.2979	0.329153	3.94313	8.0424e-05	0.00192673	Rho GTPase activating protein 31
Tril	ENSMUSG00000043496	179.763	1.29854	0.377936	3.43587	0.000590664	0.0107503	TLR4 interactor with leucine-rich repeats
Naaa	ENSMUSG00000029413	141.187	1.30554	0.354644	3.68126	0.000232085	0.00483837	N-acylethanolamine acid amidase
Fam49a	ENSMUSG00000020589	201.879	1.30768	0.3507	3.72878	0.00019241	0.00415093	family with sequence similarity 49, member A
Rnf19b	ENSMUSG00000028793	324.855	1.31017	0.350038	3.74294	0.000181883	0.00397325	ring finger protein 19B
Esyt1	ENSMUSG00000025366	161.534	1.31044	0.409994	3.19623	0.00139235	0.0216984	extended synaptotagmin-like protein 1
AI646023	ENSMUSG00000046807	748.088	1.31261	0.282557	4.64549	3.3927e-06	0.000115385	expressed sequence AI646023
----	ENSMUSG00000070443	325.061	1.31381	0.378037	3.47535	0.000510186	0.00949483	----
Syn3	ENSMUSG00000059602	147.705	1.31418	0.351844	3.73512	0.000187623	0.00406283	synapsin III
Pdlim7	ENSMUSG00000021493	181.028	1.31569	0.339591	3.87432	0.000106922	0.00245638	PDZ and LIM domain 7
Rasgef1b	ENSMUSG00000029333	645.341	1.32036	0.301619	4.37756	1.20017e-05	0.000351638	RasGEF domain family, member 1B
Epcam	ENSMUSG00000045394	1036.51	1.3208	0.281647	4.68957	2.73781e-06	9.53561e-05	epithelial cell adhesion molecule
Krt6b	ENSMUSG00000023041	508.51	1.33257	0.287183	4.64013	3.48192e-06	0.000118188	keratin 6B
Rgs12	ENSMUSG00000029101	205.704	1.33276	0.36197	3.68196	0.000231449	0.00483091	regulator of G-protein signaling 12
Mt2	ENSMUSG00000031762	1006.34	1.33587	0.271086	4.92783	8.31497e-07	3.16277e-05	metallothionein 2
----	ENSMUSG00000099835	175.231	1.34156	0.41267	3.25092	0.00115031	0.0187345	----
----	ENSMUSG00000033209	98.9009	1.34165	0.393498	3.40956	0.000650686	0.0116352	----
Tnfaip3	ENSMUSG00000019850	650.203	1.3484	0.301146	4.47755	7.55029e-06	0.000231334	tumor necrosis factor, alpha-induced protein 3
----	ENSMUSG00000098192	437.032	1.35018	0.362014	3.72963	0.00019176	0.00414723	----
Sap30	ENSMUSG00000031609	191.446	1.35153	0.417918	3.23396	0.00122088	0.0195894	sin3 associated polypeptide
Rab32	ENSMUSG00000019832	146.247	1.35828	0.41686	3.25837	0.00112055	0.0183879	RAB32, member RAS oncogene family
Igsf8	ENSMUSG00000038034	149.98	1.35924	0.391857	3.46871	0.000522961	0.00968674	immunoglobulin superfamily, member 8
Rtn4rl1	ENSMUSG00000045287	232.385	1.36026	0.342574	3.97072	7.16566e-05	0.00173345	reticulon 4 receptor-like 1
Lacc1	ENSMUSG00000044350	120.508	1.36188	0.398071	3.42121	0.000623437	0.0112173	laccase (multicopper oxidoreductase) domain containing 1
Plk2	ENSMUSG00000021701	274.553	1.3631	0.334712	4.07246	4.65198e-05	0.00119186	polo-like kinase 2
Syngr2	ENSMUSG00000048277	102.069	1.36416	0.437698	3.11667	0.00182904	0.0273725	synaptogyrin 2
B930041F14Rik	ENSMUSG00000074738	62.6036	1.36553	0.446655	3.05724	0.00223386	0.0322885	RIKEN cDNA B930041F14 gene
1700017B05Rik	ENSMUSG00000032300	86.2861	1.3687	0.431571	3.17145	0.00151682	0.0232825	RIKEN cDNA 1700017B05 gene
----	ENSMUSG00000076498	265.912	1.36901	0.360953	3.79278	0.000148972	0.0033255	----
Ehbp1l1	ENSMUSG00000024937	79.1845	1.36932	0.429798	3.18597	0.00144268	0.0223621	EH domain binding protein 1-like 1
Spint1	ENSMUSG00000027315	612.214	1.37089	0.305073	4.49365	7.00135e-06	0.000217242	serine protease inhibitor, Kunitz type 1
H6pd	ENSMUSG00000028980	84.3831	1.38752	0.412577	3.36306	0.00077083	0.01337	hexose-6-phosphate dehydrogenase (glucose 1-dehydrogenase)
Ehf	ENSMUSG00000012350	102.945	1.39085	0.390337	3.5632	0.000366367	0.0072048	ets homologous factor
Dennd4a	ENSMUSG00000053641	312.351	1.39114	0.320467	4.34096	1.4186e-05	0.000412153	DENN/MADD domain containing 4A
----	ENSMUSG00000069376	261.564	1.39165	0.392569	3.54499	0.000392633	0.00766918	----
1300014I06Rik	ENSMUSG00000021411	301.977	1.39224	0.348992	3.98933	6.62611e-05	0.00161873	RIKEN cDNA 1300014I06 gene
Ier5	ENSMUSG00000056708	312.66	1.39325	0.345263	4.03532	5.45275e-05	0.00136279	immediate early response 5
Mapk11	ENSMUSG00000053137	63.2281	1.39416	0.450209	3.09671	0.00195683	0.0290592	mitogen-activated protein kinase 11
Tpm2	ENSMUSG00000028464	698.642	1.395	0.303169	4.60141	4.1964e-06	0.000138906	tropomyosin 2, beta
Wipi1	ENSMUSG00000041895	142.406	1.39648	0.380521	3.66993	0.00024262	0.00503208	WD repeat domain, phosphoinositide interacting 1
Pltp	ENSMUSG00000017754	74.9403	1.39845	0.44264	3.15935	0.00158124	0.0240584	phospholipid transfer protein
Arpc1b	ENSMUSG00000029622	672.056	1.39932	0.27321	5.12176	3.02692e-07	1.23534e-05	actin related protein 2/3 complex, subunit 1B
Mgat5	ENSMUSG00000036155	238.514	1.40574	0.360394	3.90057	9.59653e-05	0.00224631	mannoside acetylglucosaminyltransferase 5
Dapk1	ENSMUSG00000021559	75.187	1.40801	0.424997	3.313	0.00092302	0.0156651	death associated protein kinase 1
Tacc1	ENSMUSG00000065954	190.036	1.41297	0.335884	4.2067	2.59125e-05	0.000707799	transforming, acidic coiled-coil containing protein 1
Syk	ENSMUSG00000021457	94.9678	1.4146	0.408448	3.46336	0.000533467	0.00985408	spleen tyrosine kinase
Sash1	ENSMUSG00000015305	527.374	1.41726	0.290344	4.88134	1.05368e-06	3.93882e-05	SAM and SH3 domain containing 1
Sirpa	ENSMUSG00000037902	598.887	1.41855	0.285589	4.96709	6.79634e-07	2.63419e-05	signal-regulatory protein alpha
Sema6a	ENSMUSG00000019647	697.093	1.41873	0.311551	4.55376	5.26957e-06	0.000169574	sema domain, transmembrane domain (TM), and cytoplasmic domain, (semaphorin) 6A
Krt6a	ENSMUSG00000058354	3193.78	1.42097	0.291912	4.8678	1.12849e-06	4.20036e-05	keratin 6A
Adrbk2	ENSMUSG00000042249	132.579	1.43558	0.422744	3.39586	0.000684124	0.0121049	adrenergic receptor kinase, beta 2
Ubash3b	ENSMUSG00000032020	292.741	1.43745	0.313907	4.57922	4.66714e-06	0.000153238	ubiquitin associated and SH3 domain containing, B
Mafg	ENSMUSG00000051510	97.2455	1.44091	0.468956	3.07259	0.00212209	0.0310614	v-maf musculoaponeurotic fibrosarcoma oncogene family, protein G (avian)
Tsc22d1	ENSMUSG00000022010	1326.07	1.44226	0.30377	4.74787	2.05566e-06	7.29151e-05	TSC22 domain family, member 1
Blnk	ENSMUSG00000061132	115.809	1.44712	0.424649	3.40781	0.00065486	0.0116978	B cell linker
Col16a1	ENSMUSG00000040690	238.023	1.44755	0.348759	4.15056	3.31663e-05	0.00088503	collagen, type XVI, alpha 1
Vav3	ENSMUSG00000033721	385.221	1.44832	0.387499	3.73761	0.000185775	0.00403288	vav 3 oncogene
Kctd11	ENSMUSG00000046731	145.885	1.44864	0.480775	3.01313	0.00258567	0.0362851	potassium channel tetramerisation domain containing 11
Casp7	ENSMUSG00000025076	79.6605	1.4502	0.450439	3.21953	0.00128399	0.0204695	caspase 7
Ifngr2	ENSMUSG00000022965	145.444	1.45604	0.410361	3.54819	0.00038789	0.00759363	interferon gamma receptor 2
Furin	ENSMUSG00000030530	256.148	1.46022	0.356257	4.09877	4.15352e-05	0.00108826	furin (paired basic amino acid cleaving enzyme)
Bcl2l11	ENSMUSG00000027381	209.928	1.46732	0.321021	4.5708	4.85876e-06	0.000158115	BCL2-like 11 (apoptosis facilitator)
Ccdc21	ENSMUSG00000037443	304.989	1.47323	0.360449	4.08722	4.36576e-05	0.00113141	coiled-coil domain containing 21
Ret	ENSMUSG00000030110	98.4309	1.48085	0.440755	3.35981	0.000779964	0.013515	ret proto-oncogene
Rhog	ENSMUSG00000073982	110.436	1.48637	0.455974	3.25976	0.00111505	0.0183257	ras homolog gene family, member G
Kalrn	ENSMUSG00000061751	252.71	1.48963	0.345307	4.31395	1.60367e-05	0.000462822	kalirin, RhoGEF kinase
Tmem176b	ENSMUSG00000029810	316.563	1.49109	0.330339	4.51382	6.36689e-06	0.000201154	transmembrane protein 176B
Epb4.1l2	ENSMUSG00000019978	399.442	1.49525	0.300894	4.96936	6.71736e-07	2.62416e-05	erythrocyte protein band 4.1-like 2
Zfp36	ENSMUSG00000044786	5011.71	1.49628	0.339876	4.40244	1.07041e-05	0.000317371	zinc finger protein 36
Txnrd1	ENSMUSG00000020250	92.1636	1.50194	0.454513	3.30451	0.000951421	0.0159907	thioredoxin reductase 1
----	ENSMUSG00000018451	431.214	1.5081	0.301572	5.00078	5.70984e-07	2.26112e-05	----
Cndp2	ENSMUSG00000024644	264.194	1.51105	0.362909	4.16372	3.13108e-05	0.000840194	CNDP dipeptidase 2 (metallopeptidase M20 family)
Plin2	ENSMUSG00000028494	227.12	1.51228	0.334077	4.52674	5.99001e-06	0.000190287	perilipin 2
Ssh1	ENSMUSG00000042121	109.864	1.51404	0.383691	3.946	7.94691e-05	0.00191042	slingshot homolog 1 (Drosophila)
St8sia4	ENSMUSG00000040710	132.34	1.51869	0.428651	3.54296	0.000395667	0.00771107	ST8 alpha-N-acetyl-neuraminide alpha-2,8-sialyltransferase 4
----	ENSMUSG00000098132	78.4315	1.5238	0.437453	3.48335	0.000495186	0.00925539	----
4921517L17Rik	ENSMUSG00000038085	293.339	1.52858	0.34902	4.37964	1.18877e-05	0.000348887	RIKEN cDNA 4921517L17 gene
Ppp1r18	ENSMUSG00000034595	59.9731	1.53046	0.519966	2.94339	0.00324637	0.0439222	protein phosphatase 1, regulatory subunit 18
Ifi44	ENSMUSG00000028037	207.061	1.53403	0.461145	3.32657	0.000879215	0.0150246	interferon-induced protein 44
Grasp	ENSMUSG00000000531	80.4856	1.53466	0.448014	3.42549	0.000613697	0.0110881	GRP1 (general receptor for phosphoinositides 1)-associated scaffold protein
Thbs1	ENSMUSG00000040152	3188.7	1.53825	0.345901	4.44709	8.70427e-06	0.000263024	thrombospondin 1
Sema4d	ENSMUSG00000021451	88.7669	1.54741	0.401524	3.85383	0.000116286	0.00264695	sema domain, immunoglobulin domain (Ig), transmembrane domain (TM) and short cytoplasmic domain, (semaphorin) 4D
Gpr137b	ENSMUSG00000021306	141.835	1.55379	0.388187	4.0027	6.26248e-05	0.00153857	G protein-coupled receptor 137B
H2-Q10	ENSMUSG00000067235	163.115	1.56515	0.508304	3.07915	0.0020759	0.0305918	histocompatibility 2, Q region locus 10
Ptk2b	ENSMUSG00000059456	168.793	1.57628	0.363034	4.34198	1.41207e-05	0.000410945	PTK2 protein tyrosine kinase 2 beta
Anpep	ENSMUSG00000039062	1107.05	1.57886	0.256303	6.1601	7.26969e-10	4.39348e-08	alanyl (membrane) aminopeptidase
Smoc2	ENSMUSG00000023886	698.435	1.57952	0.304386	5.18921	2.11191e-07	8.84807e-06	SPARC related modular calcium binding 2
Samhd1	ENSMUSG00000027639	388.218	1.57985	0.304959	5.18054	2.21245e-07	9.24699e-06	SAM domain and HD domain, 1
Pip4k2a	ENSMUSG00000026737	325.817	1.58058	0.318115	4.96859	6.74413e-07	2.6287e-05	phosphatidylinositol-5-phosphate 4-kinase, type II, alpha
Sipa1	ENSMUSG00000056917	49.8418	1.58383	0.49211	3.21846	0.00128882	0.0205195	signal-induced proliferation associated gene 1
Tspan13	ENSMUSG00000020577	57.0866	1.58651	0.478416	3.31618	0.000912582	0.0155032	tetraspanin 13
Clec12a	ENSMUSG00000053063	50.2723	1.58804	0.507239	3.13075	0.00174359	0.026184	C-type lectin domain family 12, member a
----	ENSMUSG00000097432	30.3944	1.59216	0.547004	2.9107	0.0036062	0.0480042	----
Nfkb2	ENSMUSG00000025225	54.1498	1.59547	0.491224	3.24796	0.00116237	0.01886	nuclear factor of kappa light polypeptide gene enhancer in B cells 2, p49/p100
Abcg1	ENSMUSG00000024030	94.1963	1.59604	0.413028	3.86424	0.000111437	0.0025466	ATP-binding cassette, sub-family G (WHITE), member 1
Lhfpl2	ENSMUSG00000045312	196.173	1.59819	0.380279	4.20268	2.63776e-05	0.000718242	lipoma HMGIC fusion partner-like 2
Aox4	ENSMUSG00000038242	34.5172	1.60002	0.536079	2.98467	0.00283881	0.0392427	aldehyde oxidase 4
Sorcs2	ENSMUSG00000029093	230.547	1.60377	0.324991	4.93481	8.02274e-07	3.05834e-05	sortilin-related VPS10 domain containing receptor 2
Dio2	ENSMUSG00000007682	115.435	1.60383	0.381455	4.20451	2.61643e-05	0.000713552	deiodinase, iodothyronine, type II
Nid1	ENSMUSG00000005397	42.0947	1.60729	0.500328	3.21248	0.00131594	0.0207989	nidogen 1
Ptplad2	ENSMUSG00000028497	70.9831	1.60831	0.44774	3.59207	0.00032806	0.00653831	protein tyrosine phosphatase-like A domain containing 2
Ifnar2	ENSMUSG00000022971	86.416	1.62184	0.478558	3.38902	0.000701439	0.0123517	interferon (alpha and beta) receptor 2
Ucp2	ENSMUSG00000033685	3927.28	1.62501	0.317114	5.12436	2.98543e-07	1.22128e-05	uncoupling protein 2 (mitochondrial, proton carrier)
Trib2	ENSMUSG00000020601	126.107	1.62508	0.465892	3.4881	0.000486472	0.00913188	tribbles homolog 2 (Drosophila)
Acp5	ENSMUSG00000001348	181.695	1.62726	0.48115	3.38203	0.000719529	0.0125556	acid phosphatase 5, tartrate resistant
Afap1l1	ENSMUSG00000033032	67.4894	1.63219	0.464763	3.51187	0.000444958	0.00848109	actin filament associated protein 1-like 1
6330406I15Rik	ENSMUSG00000029659	49.4121	1.63227	0.482435	3.38339	0.00071597	0.0125186	RIKEN cDNA 6330406I15 gene
Deptor	ENSMUSG00000022419	559.589	1.64103	0.294384	5.57446	2.48303e-08	1.22353e-06	DEP domain containing MTOR-interacting protein
Arhgap25	ENSMUSG00000030047	108.224	1.64822	0.388051	4.24742	2.16246e-05	0.000605942	Rho GTPase activating protein 25
Trim36	ENSMUSG00000033949	46.1232	1.65275	0.53741	3.07541	0.00210215	0.0308475	tripartite motif-containing 36
Pde4b	ENSMUSG00000028525	386.721	1.65723	0.298219	5.55711	2.74284e-08	1.34013e-06	phosphodiesterase 4B, cAMP specific
Heg1	ENSMUSG00000075254	2246.57	1.65801	0.267761	6.19211	5.93649e-10	3.63846e-08	HEG homolog 1 (zebrafish)
Fcgr2b	ENSMUSG00000026656	1132.37	1.66185	0.273792	6.06975	1.2811e-09	7.46496e-08	Fc receptor, IgG, low affinity IIb
Shroom3	ENSMUSG00000029381	124.886	1.66317	0.398457	4.17403	2.99257e-05	0.000807249	shroom family member 3
B4galnt1	ENSMUSG00000006731	52.7345	1.66443	0.5122	3.24958	0.00115577	0.0187705	beta-1,4-N-acetyl-galactosaminyl transferase 1
Traf1	ENSMUSG00000026875	103.189	1.66612	0.398797	4.17787	2.94253e-05	0.000794986	TNF receptor-associated factor 1
Tes	ENSMUSG00000029552	128.935	1.67094	0.448732	3.7237	0.000196325	0.00420922	testis derived transcript
Apobec3	ENSMUSG00000009585	98.6508	1.67121	0.409943	4.07669	4.56816e-05	0.00117559	apolipoprotein B mRNA editing enzyme, catalytic polypeptide 3
Gm10393	ENSMUSG00000072674	39.7238	1.67319	0.520769	3.21292	0.00131394	0.0207941	predicted gene 10393
Adam23	ENSMUSG00000025964	32.4831	1.67631	0.56834	2.94949	0.00318295	0.0433297	a disintegrin and metallopeptidase domain 23
Fam129a	ENSMUSG00000026483	383.391	1.67989	0.350971	4.7864	1.69797e-06	6.11024e-05	family with sequence similarity 129, member A
Ifitm3	ENSMUSG00000025492	922.579	1.68202	0.364145	4.61911	3.85393e-06	0.000128798	interferon induced transmembrane protein 3
Gm885	ENSMUSG00000040528	50.3967	1.68218	0.545632	3.083	0.00204928	0.0302509	predicted gene 885
Pald1	ENSMUSG00000020092	56.9285	1.68598	0.512717	3.28833	0.00100784	0.0168411	phosphatase domain containing, paladin 1
Cd3e	ENSMUSG00000032093	41.5679	1.68751	0.559964	3.01361	0.00258159	0.0362572	CD3 antigen, epsilon polypeptide
Trpv2	ENSMUSG00000018507	31.2404	1.68783	0.563447	2.99555	0.00273953	0.0381357	transient receptor potential cation channel, subfamily V, member 2
Plac9	ENSMUSG00000095304	42.8274	1.69392	0.513942	3.29593	0.000980962	0.0164394	placenta specific 9
Antxr2	ENSMUSG00000029338	155.89	1.697	0.385635	4.40055	1.07979e-05	0.000319607	anthrax toxin receptor 2
Icosl	ENSMUSG00000000732	25.3453	1.69862	0.575333	2.95242	0.00315293	0.0430272	icos ligand
S1pr3	ENSMUSG00000067586	51.3619	1.70023	0.485591	3.50136	0.000462892	0.00876514	sphingosine-1-phosphate receptor 3
Il18r1	ENSMUSG00000026070	268.929	1.7004	0.327192	5.19694	2.026e-07	8.52934e-06	interleukin 18 receptor 1
Prss22	ENSMUSG00000045027	108.86	1.70472	0.446337	3.81936	0.000133799	0.00301005	protease, serine, 22
Sh3bp2	ENSMUSG00000054520	97.9856	1.70737	0.482954	3.53527	0.000407366	0.00790354	SH3-domain binding protein 2
Akr1b10	ENSMUSG00000061758	33.6156	1.70927	0.559706	3.05387	0.0022591	0.032599	aldo-keto reductase family 1, member B10 (aldose reductase)
Has3	ENSMUSG00000031910	51.0773	1.71169	0.475459	3.60009	0.000318109	0.0063861	hyaluronan synthase 3
Arrb2	ENSMUSG00000060216	137.657	1.71251	0.3855	4.44231	8.89998e-06	0.000268004	arrestin, beta 2
Procr	ENSMUSG00000027611	127.531	1.71261	0.382067	4.48247	7.37835e-06	0.000226911	protein C receptor, endothelial
Wdfy4	ENSMUSG00000051506	47.6928	1.71355	0.529554	3.23583	0.00121288	0.0195371	WD repeat and FYVE domain containing 4
Fa2h	ENSMUSG00000033579	29.1546	1.71997	0.581175	2.95947	0.00308164	0.042177	fatty acid 2-hydroxylase
H2-K1	ENSMUSG00000061232	3254.59	1.72511	0.302892	5.69545	1.23047e-08	6.29575e-07	histocompatibility 2, K1, K region
Gusb	ENSMUSG00000025534	222.224	1.73042	0.341577	5.06596	4.06345e-07	1.63528e-05	glucuronidase, beta
Ifi30	ENSMUSG00000031838	526.702	1.73754	0.359581	4.83212	1.35086e-06	4.96413e-05	interferon gamma inducible protein 30
Lcp2	ENSMUSG00000002699	110.255	1.73803	0.409475	4.24453	2.19053e-05	0.000611832	lymphocyte cytosolic protein 2
Cdk18	ENSMUSG00000026437	35.3397	1.73838	0.553611	3.14008	0.00168903	0.0254528	cyclin-dependent kinase 18
Porcn	ENSMUSG00000031169	64.9224	1.74391	0.495082	3.52246	0.000427556	0.00819442	porcupine homolog (Drosophila)
Dyrk2	ENSMUSG00000028630	56.9379	1.74801	0.505489	3.45806	0.000544082	0.0100182	dual-specificity tyrosine-(Y)-phosphorylation regulated kinase 2
Zbtb7c	ENSMUSG00000044646	45.7405	1.74826	0.556018	3.14425	0.00166514	0.0251365	zinc finger and BTB domain containing 7C
Lgmn	ENSMUSG00000021190	400.388	1.75035	0.294299	5.9475	2.72264e-09	1.50396e-07	legumain
D14Ertd668e	ENSMUSG00000068245	97.9764	1.75263	0.429773	4.07802	4.54201e-05	0.0011717	DNA segment, Chr 14, ERATO Doi 668, expressed
Slc43a2	ENSMUSG00000038178	991.751	1.75444	0.262535	6.68268	2.34613e-11	1.8086e-09	solute carrier family 43, member 2
Efhd2	ENSMUSG00000040659	123.735	1.7555	0.453264	3.87303	0.000107491	0.00246293	EF hand domain containing 2
Amica1	ENSMUSG00000048534	32.9816	1.75993	0.571311	3.08051	0.00206648	0.0304788	adhesion molecule, interacts with CXADR antigen 1
Pappa	ENSMUSG00000028370	1026.52	1.76484	0.275063	6.41611	1.39801e-10	9.47203e-09	pregnancy-associated plasma protein A
Slc4a7	ENSMUSG00000021733	131.985	1.76682	0.410557	4.30347	1.6814e-05	0.000482846	solute carrier family 4, sodium bicarbonate cotransporter, member 7
Itga5	ENSMUSG00000000555	171.453	1.77054	0.368354	4.80663	1.53493e-06	5.54653e-05	integrin alpha 5 (fibronectin receptor alpha)
Elk3	ENSMUSG00000008398	171.942	1.77232	0.356248	4.97496	6.52627e-07	2.55526e-05	ELK3, member of ETS oncogene family
Ntn4	ENSMUSG00000020019	726.731	1.78169	0.410536	4.3399	1.42548e-05	0.000413461	netrin 4
St6galnac6	ENSMUSG00000026811	38.5685	1.78453	0.562115	3.17467	0.00150007	0.0231073	ST6 (alpha-N-acetyl-neuraminyl-2,3-beta-galactosyl-1,3)-N-acetylgalactosaminide alpha-2,6-sialyltransferase 6
Acta2	ENSMUSG00000035783	59.7357	1.78826	0.527851	3.38782	0.000704513	0.0123933	actin, alpha 2, smooth muscle, aorta
Far2	ENSMUSG00000030303	155.919	1.79132	0.447194	4.00568	6.18398e-05	0.00152144	fatty acyl CoA reductase 2
Spry4	ENSMUSG00000024427	28.398	1.79973	0.586545	3.06835	0.00215243	0.0313427	sprouty homolog 4 (Drosophila)
Hilpda	ENSMUSG00000043421	88.0257	1.80332	0.478653	3.7675	0.000164891	0.00361573	hypoxia inducible lipid droplet associated
----	ENSMUSG00000097857	73.83	1.80446	0.461506	3.90994	9.23185e-05	0.00216974	----
Rptn	ENSMUSG00000041984	26.6138	1.80624	0.592124	3.05044	0.00228509	0.0328375	repetin
Glul	ENSMUSG00000026473	501.229	1.8074	0.345428	5.23234	1.67377e-07	7.0982e-06	glutamate-ammonia ligase (glutamine synthetase)
Stab1	ENSMUSG00000042286	29.9174	1.80994	0.572277	3.1627	0.00156312	0.0238965	stabilin 1
Srgap1	ENSMUSG00000020121	220.378	1.81053	0.391902	4.61986	3.84001e-06	0.000128581	SLIT-ROBO Rho GTPase activating protein 1
Ddit4	ENSMUSG00000020108	564.196	1.81643	0.279964	6.48811	8.69223e-11	6.17897e-09	DNA-damage-inducible transcript 4
Mcam	ENSMUSG00000032135	215.06	1.81807	0.336672	5.40012	6.65947e-08	3.0397e-06	melanoma cell adhesion molecule
Cd3g	ENSMUSG00000002033	26.8685	1.82643	0.574505	3.17914	0.00147711	0.0228347	CD3 antigen, gamma polypeptide
Krt17	ENSMUSG00000035557	2243.52	1.82927	0.287173	6.36993	1.89115e-10	1.24723e-08	keratin 17
Cyp27a1	ENSMUSG00000026170	51.7439	1.83306	0.492906	3.71888	0.000200107	0.00427972	cytochrome P450, family 27, subfamily a, polypeptide 1
Gcnt1	ENSMUSG00000038843	147.798	1.83586	0.485646	3.78025	0.000156672	0.00347949	glucosaminyl (N-acetyl) transferase 1, core 2
Lgals9	ENSMUSG00000001123	423.213	1.84514	0.292004	6.31889	2.63453e-10	1.70507e-08	lectin, galactose binding, soluble 9
Slc16a6	ENSMUSG00000041920	38.5435	1.84592	0.572118	3.22647	0.00125327	0.0200535	solute carrier family 16 (monocarboxylic acid transporters), member 6
Gbp2	ENSMUSG00000028270	26.9483	1.84664	0.578471	3.19228	0.00141152	0.0219577	guanylate binding protein 2
Pla2g4e	ENSMUSG00000050211	31.0276	1.84761	0.577787	3.19774	0.00138508	0.0216435	phospholipase A2, group IVE
Itih5	ENSMUSG00000025780	905.164	1.84809	0.308943	5.98198	2.20448e-09	1.23344e-07	inter-alpha (globulin) inhibitor H5
Ifi27l2a	ENSMUSG00000079017	72.072	1.85166	0.4506	4.10932	3.9683e-05	0.00104446	interferon, alpha-inducible protein 27 like 2A
Slc7a8	ENSMUSG00000022180	701.019	1.85188	0.303828	6.09517	1.09321e-09	6.4716e-08	solute carrier family 7 (cationic amino acid transporter, y+ system), member 8
Elmo1	ENSMUSG00000041112	237.277	1.85476	0.315494	5.87892	4.12956e-09	2.22445e-07	engulfment and cell motility 1
Zbp1	ENSMUSG00000027514	24.7786	1.85824	0.5894	3.15277	0.00161729	0.0244995	Z-DNA binding protein 1
Naip5	ENSMUSG00000071203	25.5314	1.86224	0.586499	3.17518	0.00149746	0.0230946	NLR family, apoptosis inhibitory protein 5
Gch1	ENSMUSG00000037580	61.5422	1.86645	0.481265	3.87822	0.000105224	0.00242377	GTP cyclohydrolase 1
Dock4	ENSMUSG00000035954	49.2992	1.87071	0.482908	3.87384	0.000107135	0.00245801	dedicator of cytokinesis 4
Lrrc8c	ENSMUSG00000054720	304.493	1.87503	0.329475	5.69097	1.26319e-08	6.44412e-07	leucine rich repeat containing 8 family, member C
Pglyrp3	ENSMUSG00000042244	19.3183	1.88181	0.642005	2.93114	0.00337719	0.0454793	peptidoglycan recognition protein 3
Trim9	ENSMUSG00000021071	15.2641	1.8846	0.640269	2.94345	0.00324578	0.0439222	tripartite motif-containing 9
Fmnl3	ENSMUSG00000023008	98.1481	1.88525	0.404117	4.66511	3.08446e-06	0.000105523	formin-like 3
Csf3r	ENSMUSG00000028859	21.2744	1.88563	0.641036	2.94154	0.00326583	0.0441166	colony stimulating factor 3 receptor (granulocyte)
Gxylt2	ENSMUSG00000030074	25.328	1.88933	0.595273	3.17389	0.0015041	0.0231487	glucoside xylosyltransferase 2
Cd207	ENSMUSG00000034783	130.656	1.89006	0.53261	3.54868	0.000387164	0.00758797	CD207 antigen
Fam101a	ENSMUSG00000037962	31.0003	1.89065	0.587584	3.21766	0.0012924	0.0205281	family with sequence similarity 101, member A
Gbp7	ENSMUSG00000040253	100.588	1.89229	0.414741	4.56257	5.05307e-06	0.000163213	guanylate binding protein 7
----	ENSMUSG00000060509	23.0719	1.89344	0.592267	3.19693	0.00138898	0.0216785	----
Lrrc33	ENSMUSG00000052384	41.2489	1.89634	0.539616	3.51424	0.000441013	0.00842443	leucine rich repeat containing 33
Ptprz1	ENSMUSG00000068748	293.931	1.89676	0.30309	6.25809	3.89715e-10	2.44913e-08	protein tyrosine phosphatase, receptor type Z, polypeptide 1
Ctsh	ENSMUSG00000032359	614.343	1.89779	0.294432	6.4456	1.15143e-10	7.98863e-09	cathepsin H
Hfe	ENSMUSG00000006611	121.772	1.89858	0.383309	4.95314	7.30256e-07	2.80857e-05	hemochromatosis
Cbfa2t3	ENSMUSG00000006362	16.5652	1.90656	0.650874	2.92924	0.00339794	0.0456524	core-binding factor, runt domain, alpha subunit 2, translocated to, 3 (human)
Tgfb1	ENSMUSG00000002603	102.869	1.90809	0.424227	4.49781	6.86572e-06	0.000214957	transforming growth factor, beta 1
Trf	ENSMUSG00000032554	15.9184	1.91088	0.643493	2.96954	0.00298244	0.0409908	transferrin
Parp14	ENSMUSG00000034422	176.15	1.91189	0.354691	5.3903	7.03383e-08	3.18543e-06	poly (ADP-ribose) polymerase family, member 14
D4Bwg0951e	ENSMUSG00000048706	30.0912	1.91472	0.578619	3.30912	0.000935913	0.015822	DNA segment, Chr 4, Brigham & Women's Genetics 0951 expressed
Slc41a2	ENSMUSG00000034591	27.8832	1.91861	0.579634	3.31004	0.000932819	0.0157851	solute carrier family 41, member 2
Tgfa	ENSMUSG00000029999	240.816	1.92018	0.324667	5.91431	3.33279e-09	1.82357e-07	transforming growth factor alpha
Sox7	ENSMUSG00000063060	101.014	1.92269	0.430199	4.4693	7.84777e-06	0.00023933	SRY-box containing gene 7
Lpxn	ENSMUSG00000024696	16.8693	1.92335	0.633665	3.03527	0.00240317	0.0341105	leupaxin
Icam1	ENSMUSG00000037405	87.3727	1.92369	0.455704	4.22135	2.42844e-05	0.000671004	intercellular adhesion molecule 1
Aldh3b1	ENSMUSG00000024885	28.94	1.92705	0.567627	3.39492	0.000686479	0.0121252	aldehyde dehydrogenase 3 family, member B1
Timp3	ENSMUSG00000020044	1137.94	1.92753	0.297759	6.47345	9.57877e-11	6.75381e-09	tissue inhibitor of metalloproteinase 3
Scrg1	ENSMUSG00000031610	415.026	1.9283	0.362644	5.31734	1.05297e-07	4.55456e-06	scrapie responsive gene 1
Acss1	ENSMUSG00000027452	51.7027	1.92923	0.522724	3.69073	0.000223615	0.00469564	acyl-CoA synthetase short-chain family member 1
----	ENSMUSG00000087107	17.3589	1.93674	0.640196	3.02523	0.00248441	0.0350342	----
Abcd1	ENSMUSG00000031378	59.5687	1.93899	0.511975	3.78727	0.000152309	0.00339127	ATP-binding cassette, sub-family D (ALD), member 1
Csf1	ENSMUSG00000014599	102.931	1.93946	0.439281	4.41507	1.00978e-05	0.000301025	colony stimulating factor 1 (macrophage)
Cxcl9	ENSMUSG00000029417	145.349	1.9415	0.353719	5.48882	4.04623e-08	1.89681e-06	chemokine (C-X-C motif) ligand 9
Slc38a1	ENSMUSG00000023169	66.3398	1.94274	0.471009	4.12464	3.71316e-05	0.000980285	solute carrier family 38, member 1
Cmah	ENSMUSG00000016756	1557.62	1.95145	0.258362	7.55318	4.24746e-14	4.38525e-12	cytidine monophospho-N-acetylneuraminic acid hydroxylase
Sp100	ENSMUSG00000026222	126.507	1.95224	0.422328	4.62258	3.78998e-06	0.000127645	nuclear antigen Sp100
Mpp6	ENSMUSG00000038388	201.652	1.95384	0.35563	5.49403	3.92866e-08	1.85675e-06	membrane protein, palmitoylated 6 (MAGUK p55 subfamily member 6)
Inhbb	ENSMUSG00000037035	457.011	1.95464	0.319546	6.11693	9.53947e-10	5.68598e-08	inhibin beta-B
Ly75	ENSMUSG00000026980	30.9592	1.96037	0.560508	3.49748	0.000469672	0.00886449	lymphocyte antigen 75
Pim1	ENSMUSG00000024014	101.573	1.96443	0.491842	3.99403	6.496e-05	0.00159143	proviral integration site 1
H2-D1	ENSMUSG00000073411	2074.57	1.96448	0.342996	5.72741	1.01976e-08	5.27993e-07	histocompatibility 2, D region locus 1
----	ENSMUSG00000070354	14.167	1.96925	0.678772	2.90119	0.00371745	0.0488849	----
Apln	ENSMUSG00000037010	14.7512	1.97141	0.660526	2.98461	0.00283941	0.0392427	apelin
----	ENSMUSG00000090307	19.4425	1.97651	0.647713	3.05152	0.00227689	0.032796	----
Tlr4	ENSMUSG00000039005	41.6682	1.98175	0.554298	3.57524	0.000349904	0.0069124	toll-like receptor 4
Krt73	ENSMUSG00000063661	25.7778	1.98347	0.645728	3.07168	0.00212856	0.0311167	keratin 73
Dusp6	ENSMUSG00000019960	498.324	1.98649	0.281878	7.04735	1.82353e-12	1.60993e-10	dual specificity phosphatase 6
Crat	ENSMUSG00000026853	91.5753	1.98674	0.419027	4.74132	2.12328e-06	7.51599e-05	carnitine acetyltransferase
Ptpn22	ENSMUSG00000027843	47.8781	1.99046	0.496451	4.00938	6.08773e-05	0.00149988	protein tyrosine phosphatase, non-receptor type 22 (lymphoid)
Lrrc15	ENSMUSG00000052316	31.4887	1.99732	0.635053	3.14512	0.00166016	0.0250832	leucine rich repeat containing 15
Slc23a2	ENSMUSG00000027340	489.277	1.99813	0.310029	6.44499	1.15605e-10	7.98875e-09	solute carrier family 23 (nucleobase transporters), member 2
Dclk1	ENSMUSG00000027797	107.443	1.99947	0.42031	4.75712	1.9637e-06	7.03726e-05	doublecortin-like kinase 1
AF251705	ENSMUSG00000044811	116.61	2.00936	0.681305	2.94929	0.00318509	0.0433297	cDNA sequence AF251705
Cass4	ENSMUSG00000074570	19.2743	2.01654	0.620408	3.25035	0.00115263	0.018737	Cas scaffolding protein family member 4
Atp8b4	ENSMUSG00000060131	40.3042	2.01808	0.544539	3.70603	0.000210531	0.00446413	ATPase, class I, type 8B, member 4
Cxcl16	ENSMUSG00000018920	1170.16	2.01847	0.268104	7.5287	5.12465e-14	5.22865e-12	chemokine (C-X-C motif) ligand 16
Cxcl12	ENSMUSG00000061353	483.663	2.01923	0.366475	5.50987	3.59106e-08	1.71634e-06	chemokine (C-X-C motif) ligand 12
H2-DMb2	ENSMUSG00000037548	47.1959	2.02129	0.507629	3.98183	6.83865e-05	0.00166129	histocompatibility 2, class II, locus Mb2
Csf2rb2	ENSMUSG00000071714	370.537	2.02246	0.319014	6.33972	2.30184e-10	1.50662e-08	colony stimulating factor 2 receptor, beta 2, low-affinity (granulocyte-macrophage)
Uba7	ENSMUSG00000032596	25.8519	2.0257	0.621459	3.2596	0.00111571	0.0183257	ubiquitin-like modifier activating enzyme 7
Pilra	ENSMUSG00000046245	23.045	2.02806	0.617049	3.28671	0.00101366	0.0169109	paired immunoglobin-like type 2 receptor alpha
Ttc12	ENSMUSG00000040219	37.7533	2.02944	0.564158	3.59729	0.000321546	0.00643277	tetratricopeptide repeat domain 12
Slc25a48	ENSMUSG00000021509	32.1294	2.03076	0.601174	3.37799	0.000730177	0.0127286	solute carrier family 25, member 48
Cfp	ENSMUSG00000001128	49.8958	2.03568	0.497787	4.08945	4.32391e-05	0.00112441	complement factor properdin
Rtp4	ENSMUSG00000033355	22.1993	2.03823	0.605241	3.36763	0.000758176	0.0131901	receptor transporter protein 4
Psmb8	ENSMUSG00000024338	95.1257	2.03855	0.481348	4.2351	2.28454e-05	0.00063604	proteasome (prosome, macropain) subunit, beta type 8 (large multifunctional peptidase 7)
Ptprj	ENSMUSG00000025314	268.535	2.03938	0.372114	5.48052	4.24074e-08	1.9773e-06	protein tyrosine phosphatase, receptor type, J
Hs6st2	ENSMUSG00000062184	20.1034	2.03958	0.628438	3.24548	0.00117254	0.0189717	heparan sulfate 6-O-sulfotransferase 2
Zcchc24	ENSMUSG00000055538	39.7926	2.04203	0.562722	3.62884	0.000284692	0.00579576	zinc finger, CCHC domain containing 24
Slc7a7	ENSMUSG00000000958	18.4795	2.04317	0.653284	3.12754	0.00176278	0.0264264	solute carrier family 7 (cationic amino acid transporter, y+ system), member 7
Serpine1	ENSMUSG00000037411	41.6843	2.04553	0.523285	3.90901	9.26766e-05	0.0021752	serine (or cysteine) peptidase inhibitor, clade E, member 1
----	ENSMUSG00000087362	18.6489	2.04747	0.637762	3.21039	0.00132553	0.0209012	----
Lama2	ENSMUSG00000019899	23.6571	2.0496	0.598307	3.42567	0.000613288	0.0110881	laminin, alpha 2
Krt79	ENSMUSG00000061397	558.702	2.05527	0.405843	5.06419	4.10131e-07	1.6467e-05	keratin 79
Sacs	ENSMUSG00000048279	26.1454	2.05834	0.593432	3.46854	0.000523291	0.00968674	sacsin
Pid1	ENSMUSG00000045658	305.204	2.06378	0.315532	6.54063	6.12621e-11	4.48798e-09	phosphotyrosine interaction domain containing 1
Tm4sf1	ENSMUSG00000027800	73.1669	2.06946	0.518676	3.98989	6.61052e-05	0.0016172	transmembrane 4 superfamily member 1
Rasal3	ENSMUSG00000052142	14.0514	2.0729	0.656554	3.15724	0.0015927	0.0242116	RAS protein activator like 3
Ccrl2	ENSMUSG00000043953	235.271	2.073	0.686103	3.0214	0.00251606	0.0354229	chemokine (C-C motif) receptor-like 2
Lrrk2	ENSMUSG00000036273	55.819	2.08239	0.469811	4.43239	9.31923e-06	0.000279174	leucine-rich repeat kinase 2
Lcn2	ENSMUSG00000026822	11.84	2.08416	0.685465	3.0405	0.00236184	0.033717	lipocalin 2
Stk17b	ENSMUSG00000026094	448.56	2.08431	0.326	6.39358	1.62041e-10	1.07686e-08	serine/threonine kinase 17b (apoptosis-inducing)
Ass1	ENSMUSG00000076441	89.3164	2.09104	0.492515	4.24564	2.1797e-05	0.00060979	argininosuccinate synthetase 1
Gbp5	ENSMUSG00000040264	28.4376	2.09262	0.625838	3.34371	0.000826658	0.0142387	guanylate binding protein 5
Tmem200a	ENSMUSG00000049420	17.588	2.09477	0.643768	3.25392	0.00113823	0.0185917	transmembrane protein 200A
Fgl2	ENSMUSG00000039899	101.412	2.0961	0.687292	3.04979	0.00228998	0.0328805	fibrinogen-like protein 2
Irf4	ENSMUSG00000021356	92.4117	2.09791	0.453989	4.62105	3.81795e-06	0.00012809	interferon regulatory factor 4
AI607873	ENSMUSG00000073490	208.039	2.10366	0.684549	3.07305	0.00211881	0.0310395	expressed sequence AI607873
Kcnk13	ENSMUSG00000045404	8.84631	2.10607	0.687587	3.06298	0.00219142	0.0318077	potassium channel, subfamily K, member 13
Slfn5	ENSMUSG00000054404	117.55	2.10657	0.392633	5.36524	8.08414e-08	3.59537e-06	schlafen 5
Fbn1	ENSMUSG00000027204	62.1981	2.10911	0.522621	4.03564	5.44536e-05	0.00136279	fibrillin 1
Gab2	ENSMUSG00000004508	157.862	2.11011	0.438809	4.80871	1.51906e-06	5.50065e-05	growth factor receptor bound protein 2-associated protein 2
Tnfrsf13b	ENSMUSG00000010142	23.5821	2.12342	0.608529	3.48943	0.00048405	0.00910612	tumor necrosis factor receptor superfamily, member 13b
Iqgap2	ENSMUSG00000021676	42.9082	2.12477	0.588435	3.61088	0.000305163	0.00616905	IQ motif containing GTPase activating protein 2
Cd209a	ENSMUSG00000031494	20.2099	2.12607	0.648431	3.27879	0.00104252	0.0173038	CD209a antigen
Rinl	ENSMUSG00000051735	12.7761	2.12675	0.666609	3.1904	0.00142078	0.0220819	Ras and Rab interactor-like
H2-M2	ENSMUSG00000016283	780.271	2.12688	0.687172	3.09512	0.00196732	0.0291901	histocompatibility 2, M region locus 2
Ceacam1	ENSMUSG00000074272	52.675	2.12784	0.484546	4.39141	1.12619e-05	0.000332205	carcinoembryonic antigen-related cell adhesion molecule 1
Lst1	ENSMUSG00000073412	24.8541	2.13274	0.63031	3.38364	0.000715318	0.0125186	leukocyte specific transcript 1
Cntfr	ENSMUSG00000028444	43.9415	2.13363	0.522045	4.08706	4.36874e-05	0.00113141	ciliary neurotrophic factor receptor
Tppp3	ENSMUSG00000014846	271.285	2.13418	0.412314	5.17611	2.26556e-07	9.4462e-06	tubulin polymerization-promoting protein family member 3
Gm2a	ENSMUSG00000000594	326.185	2.13652	0.367602	5.81205	6.17136e-09	3.27347e-07	GM2 ganglioside activator protein
Glrx	ENSMUSG00000021591	115.476	2.14179	0.45773	4.67915	2.88064e-06	9.91582e-05	glutaredoxin
Herc6	ENSMUSG00000029798	36.3237	2.14255	0.582742	3.67668	0.000236289	0.00492009	hect domain and RLD 6
Slc16a3	ENSMUSG00000025161	25.6548	2.14261	0.627124	3.41656	0.000634168	0.0113515	solute carrier family 16 (monocarboxylic acid transporters), member 3
Gsdmd	ENSMUSG00000022575	50.5509	2.14458	0.508388	4.21839	2.46055e-05	0.00067851	gasdermin D
Ncf2	ENSMUSG00000026480	259.13	2.14466	0.312594	6.86086	6.84481e-12	5.60015e-10	neutrophil cytosolic factor 2
Slc7a2	ENSMUSG00000031596	838.222	2.14598	0.281342	7.62766	2.39062e-14	2.51305e-12	solute carrier family 7 (cationic amino acid transporter, y+ system), member 2
Flt1	ENSMUSG00000029648	99.4269	2.14774	0.432412	4.96688	6.80378e-07	2.63419e-05	FMS-like tyrosine kinase 1
Cd274	ENSMUSG00000016496	169.332	2.15315	0.349856	6.15439	7.53655e-10	4.52324e-08	CD274 antigen
Sparcl1	ENSMUSG00000029309	24.9937	2.15557	0.601106	3.586	0.000335785	0.00666383	SPARC-like 1
Ccl17	ENSMUSG00000031780	157.838	2.15658	0.687673	3.13605	0.0017124	0.0257603	chemokine (C-C motif) ligand 17
Heyl	ENSMUSG00000032744	35.826	2.15797	0.587099	3.67564	0.00023725	0.00493418	hairy/enhancer-of-split related with YRPW motif-like
Dhrs9	ENSMUSG00000027068	242.86	2.15834	0.319608	6.75308	1.44734e-11	1.1411e-09	dehydrogenase/reductase (SDR family) member 9
Socs3	ENSMUSG00000053113	625.312	2.16056	0.337707	6.39773	1.57701e-10	1.05611e-08	suppressor of cytokine signaling 3
Gbp4	ENSMUSG00000079363	17.0833	2.16075	0.661721	3.26534	0.00109332	0.0180263	guanylate binding protein 4
Fhl2	ENSMUSG00000008136	79.9724	2.16107	0.429364	5.03318	4.82414e-07	1.92356e-05	four and a half LIM domains 2
F13a1	ENSMUSG00000039109	37.2653	2.1635	0.617193	3.50539	0.000455933	0.00865225	coagulation factor XIII, A1 subunit
Tm6sf1	ENSMUSG00000038623	114.625	2.17339	0.403619	5.38475	7.25448e-08	3.25139e-06	transmembrane 6 superfamily member 1
Ly9	ENSMUSG00000004707	19.5012	2.18096	0.658474	3.31214	0.000925859	0.015698	lymphocyte antigen 9
Tmem26	ENSMUSG00000060044	8.97321	2.1829	0.68751	3.17509	0.00149792	0.0230946	transmembrane protein 26
Parm1	ENSMUSG00000034981	82.4685	2.18541	0.511081	4.27605	1.90235e-05	0.000539155	prostate androgen-regulated mucin-like protein 1
Stk10	ENSMUSG00000020272	132.582	2.18988	0.368193	5.94763	2.72048e-09	1.50396e-07	serine/threonine kinase 10
Oas1g	ENSMUSG00000066861	30.97	2.19032	0.607304	3.60663	0.000310199	0.00625628	2'-5' oligoadenylate synthetase 1G
Cnr2	ENSMUSG00000062585	10.4218	2.19404	0.685532	3.20049	0.00137193	0.0214961	cannabinoid receptor 2 (macrophage)
Ptgir	ENSMUSG00000043017	8.13528	2.19984	0.688148	3.19676	0.00138982	0.0216785	prostaglandin I receptor (IP)
Rnf213	ENSMUSG00000070327	236.128	2.20267	0.327393	6.7279	1.7213e-11	1.35095e-09	ring finger protein 213
Tlr11	ENSMUSG00000051969	12.2318	2.20547	0.667068	3.30621	0.000945681	0.0159561	toll-like receptor 11
Il1rn	ENSMUSG00000026981	1244.07	2.21243	0.369193	5.99259	2.06523e-09	1.17063e-07	interleukin 1 receptor antagonist
Cebpb	ENSMUSG00000056501	51.9684	2.21971	0.494657	4.48737	7.21075e-06	0.000222545	CCAAT/enhancer binding protein (C/EBP), beta
Gpr84	ENSMUSG00000063234	31.7082	2.22217	0.598335	3.71393	0.000204068	0.00434835	G protein-coupled receptor 84
Ctse	ENSMUSG00000004552	16.8689	2.22487	0.662946	3.35604	0.000790677	0.0136596	cathepsin E
Nrg1	ENSMUSG00000062991	121.707	2.22589	0.684775	3.25054	0.00115188	0.018737	neuregulin 1
Il4ra	ENSMUSG00000030748	161.326	2.22725	0.428401	5.19898	2.00385e-07	8.45663e-06	interleukin 4 receptor, alpha
Spon1	ENSMUSG00000038156	25.1765	2.23214	0.617963	3.6121	0.000303731	0.00615445	spondin 1, (f-spondin) extracellular matrix protein
Etv5	ENSMUSG00000013089	430.368	2.23509	0.29215	7.65049	2.00217e-14	2.13053e-12	ets variant gene 5
Rasgrp3	ENSMUSG00000071042	12.8109	2.23725	0.676741	3.30591	0.000946685	0.0159575	RAS, guanyl releasing protein 3
Cd37	ENSMUSG00000030798	12.3328	2.24297	0.672684	3.33437	0.000854941	0.0146387	CD37 antigen
Man2b1	ENSMUSG00000005142	377.516	2.25025	0.354999	6.33875	2.31634e-10	1.51041e-08	mannosidase 2, alpha B1
Cd72	ENSMUSG00000028459	65.6118	2.25055	0.509749	4.41501	1.01007e-05	0.000301025	CD72 antigen
P2ry14	ENSMUSG00000036381	16.5759	2.2514	0.662107	3.40036	0.000672976	0.0119725	purinergic receptor P2Y, G-protein coupled, 14
Pstpip1	ENSMUSG00000032322	14.6941	2.25156	0.677792	3.3219	0.000894063	0.0152184	proline-serine-threonine phosphatase-interacting protein 1
Slc37a2	ENSMUSG00000032122	41.0429	2.25284	0.554229	4.06482	4.80697e-05	0.00122794	solute carrier family 37 (glycerol-3-phosphate transporter), member 2
Pdcd1lg2	ENSMUSG00000016498	8.07785	2.25552	0.687246	3.28197	0.00103083	0.0171427	programmed cell death 1 ligand 2
Klra17	ENSMUSG00000014543	9.76901	2.25648	0.686587	3.28651	0.00101437	0.0169109	killer cell lectin-like receptor, subfamily A, member 17
Ms4a4c	ENSMUSG00000024675	36.8729	2.25717	0.579189	3.89712	9.73449e-05	0.00226942	membrane-spanning 4-domains, subfamily A, member 4C
Kit	ENSMUSG00000005672	11.1881	2.25928	0.684136	3.30238	0.00095867	0.0160848	kit oncogene
Plscr1	ENSMUSG00000032369	13.8425	2.26197	0.666135	3.39566	0.000684631	0.0121049	phospholipid scramblase 1
Rac2	ENSMUSG00000033220	43.184	2.26197	0.544004	4.15801	3.21037e-05	0.000859319	RAS-related C3 botulinum substrate 2
Fgr	ENSMUSG00000028874	88.6459	2.27211	0.686318	3.31058	0.000931019	0.01577	Gardner-Rasheed feline sarcoma viral (Fgr) oncogene homolog
Rtn1	ENSMUSG00000021087	23.3402	2.27232	0.651646	3.48704	0.00048839	0.00914808	reticulon 1
Btk	ENSMUSG00000031264	20.5064	2.27746	0.65977	3.4519	0.000556645	0.0102169	Bruton agammaglobulinemia tyrosine kinase
----	ENSMUSG00000097415	14.2279	2.27875	0.663585	3.434	0.000594734	0.0108131	----
Rin3	ENSMUSG00000044456	53.0521	2.28507	0.488483	4.67789	2.89838e-06	9.95492e-05	Ras and Rab interactor 3
----	ENSMUSG00000074280	285.863	2.28537	0.449363	5.08579	3.6609e-07	1.49057e-05	----
Gm6377	ENSMUSG00000048621	19.4636	2.28768	0.65438	3.49595	0.000472383	0.00890596	predicted gene 6377
Pdgfrb	ENSMUSG00000024620	10.2056	2.29263	0.686154	3.34128	0.000833933	0.0143355	platelet derived growth factor receptor, beta polypeptide
Gbp8	ENSMUSG00000034438	15.026	2.29419	0.671201	3.41804	0.000630737	0.0113041	guanylate-binding protein 8
Tyrp1	ENSMUSG00000005994	17.0668	2.29545	0.644782	3.56004	0.000370797	0.00728366	tyrosinase-related protein 1
Ccdc109b	ENSMUSG00000027994	12.1688	2.29655	0.670388	3.4257	0.000613223	0.0110881	coiled-coil domain containing 109B
Ccdc102a	ENSMUSG00000063605	16.1269	2.29865	0.65867	3.48983	0.000483323	0.00910233	coiled-coil domain containing 102A
Tmem106a	ENSMUSG00000034947	91.2355	2.29886	0.415359	5.53464	3.11876e-08	1.51526e-06	transmembrane protein 106A
5430427O19Rik	ENSMUSG00000025058	14.199	2.29937	0.679059	3.38611	0.000708915	0.0124455	RIKEN cDNA 5430427O19 gene
9930111J21Rik1	ENSMUSG00000069893	58.8753	2.30449	0.512526	4.49635	6.9131e-06	0.00021605	RIKEN cDNA 9930111J21 gene 1
Lpl	ENSMUSG00000015568	437.653	2.30526	0.34832	6.61822	3.63552e-11	2.72979e-09	lipoprotein lipase
A630001G21Rik	ENSMUSG00000052760	31.9056	2.30577	0.601947	3.83052	0.000127875	0.00288424	RIKEN cDNA A630001G21 gene
Ctsz	ENSMUSG00000016256	480.011	2.30681	0.288692	7.99057	1.34317e-15	1.66409e-13	cathepsin Z
Hpse	ENSMUSG00000035273	16.699	2.31571	0.653807	3.54188	0.00039729	0.007734	heparanase
Scd2	ENSMUSG00000025203	300.469	2.3163	0.326671	7.09061	1.33519e-12	1.20619e-10	stearoyl-Coenzyme A desaturase 2
Nav1	ENSMUSG00000009418	106.534	2.3242	0.39019	5.95659	2.57552e-09	1.43181e-07	neuron navigator 1
Cxcr4	ENSMUSG00000045382	152.888	2.32573	0.377508	6.16076	7.23978e-10	4.3907e-08	chemokine (C-X-C motif) receptor 4
Il19	ENSMUSG00000016524	8.20516	2.32709	0.687514	3.3848	0.000712311	0.0124798	interleukin 19
Prcp	ENSMUSG00000061119	332.782	2.32905	0.334225	6.9685	3.20331e-12	2.75056e-10	prolylcarboxypeptidase (angiotensinase C)
Pgf	ENSMUSG00000004791	8.85814	2.32982	0.687772	3.38748	0.000705379	0.012396	placental growth factor
Car12	ENSMUSG00000032373	1934.6	2.33462	0.332436	7.02277	2.1752e-12	1.88644e-10	carbonic anyhydrase 12
Fcer1g	ENSMUSG00000058715	588.969	2.34117	0.687401	3.40583	0.000659626	0.0117587	Fc receptor, IgE, high affinity I, gamma polypeptide
Pion	ENSMUSG00000039934	61.8142	2.34145	0.507615	4.61265	3.97559e-06	0.000132101	pigeon homolog (Drosophila)
----	ENSMUSG00000036322	16.6765	2.34297	0.668781	3.50335	0.000459446	0.00870939	----
Rgs18	ENSMUSG00000026357	14.8239	2.34407	0.675044	3.47247	0.000515691	0.00958699	regulator of G-protein signaling 18
Mlkl	ENSMUSG00000012519	12.368	2.35012	0.682317	3.44433	0.000572486	0.0104524	mixed lineage kinase domain-like
Cxcl2	ENSMUSG00000058427	166.327	2.35405	0.687996	3.42161	0.000622516	0.0112124	chemokine (C-X-C motif) ligand 2
Irgm1	ENSMUSG00000046879	29.8063	2.35709	0.597912	3.94219	8.07395e-05	0.00192759	immunity-related GTPase family M member 1
Lrat	ENSMUSG00000028003	17.6813	2.35905	0.647581	3.64286	0.000269622	0.00551485	lecithin-retinol acyltransferase (phosphatidylcholine-retinol-O-acyltransferase)
Amz1	ENSMUSG00000050022	39.5629	2.36412	0.531598	4.4472	8.69968e-06	0.000263024	archaelysin family metallopeptidase 1
Krt16	ENSMUSG00000053797	373.261	2.37952	0.409594	5.80946	6.26756e-09	3.30535e-07	keratin 16
Itgb2	ENSMUSG00000000290	233.651	2.38141	0.687945	3.46163	0.000536922	0.00990736	integrin beta 2
Nceh1	ENSMUSG00000027698	159.585	2.38663	0.350353	6.81206	9.62135e-12	7.72603e-10	arylacetamide deacetylase-like 1
Ccl22	ENSMUSG00000031779	29.3448	2.38761	0.638083	3.74185	0.000182673	0.0039855	chemokine (C-C motif) ligand 22
Greb1	ENSMUSG00000036523	29.5889	2.38879	0.567577	4.20875	2.56788e-05	0.00070252	gene regulated by estrogen in breast cancer protein
Tfec	ENSMUSG00000029553	11.8132	2.39285	0.677173	3.53359	0.000409954	0.00793599	transcription factor EC
F2rl2	ENSMUSG00000021675	21.1812	2.39301	0.64702	3.69851	0.000216871	0.00457619	coagulation factor II (thrombin) receptor-like 2
Etv1	ENSMUSG00000004151	11.1024	2.39599	0.684396	3.50088	0.000463723	0.0087713	ets variant gene 1
Pianp	ENSMUSG00000030329	25.63	2.39678	0.623178	3.84606	0.000120031	0.00272506	PILR alpha associated neural protein
Zmynd15	ENSMUSG00000040829	43.5217	2.39691	0.539156	4.44567	8.7619e-06	0.000264305	zinc finger, MYND-type containing 15
Ccl5	ENSMUSG00000035042	8.7751	2.39926	0.688036	3.48711	0.000488269	0.00914808	chemokine (C-C motif) ligand 5
D18Ertd653e	ENSMUSG00000024544	170.235	2.40172	0.440745	5.44924	5.05855e-08	2.33353e-06	DNA segment, Chr 18, ERATO Doi 653, expressed
Grap	ENSMUSG00000004837	31.5468	2.41266	0.572623	4.21335	2.51611e-05	0.000690073	GRB2-related adaptor protein
Rbp1	ENSMUSG00000046402	115.488	2.41404	0.420118	5.74611	9.13205e-09	4.77095e-07	retinol binding protein 1, cellular
Itgae	ENSMUSG00000005947	44.6582	2.4205	0.509764	4.74828	2.05158e-06	7.29151e-05	integrin alpha E, epithelial-associated
Cd209d	ENSMUSG00000031495	9.01172	2.42395	0.687972	3.52332	0.000426169	0.00817688	CD209d antigen
Krt42	ENSMUSG00000053654	223.322	2.42849	0.68807	3.52943	0.000416457	0.00804392	keratin 42
Gpr68	ENSMUSG00000047415	67.317	2.43057	0.51143	4.75249	2.00923e-06	7.17081e-05	G protein-coupled receptor 68
Soat1	ENSMUSG00000026600	159.392	2.44207	0.373379	6.54048	6.13232e-11	4.48798e-09	sterol O-acyltransferase 1
Arl11	ENSMUSG00000043157	20.343	2.44231	0.653392	3.7379	0.000185562	0.00403288	ADP-ribosylation factor-like 11
Fabp5	ENSMUSG00000027533	592.426	2.44449	0.420781	5.8094	6.26959e-09	3.30535e-07	fatty acid binding protein 5, epidermal
----	ENSMUSG00000044156	25.6623	2.44642	0.591064	4.13902	3.48795e-05	0.000929317	----
Mamdc2	ENSMUSG00000033207	29.9	2.44801	0.574005	4.26479	2.00087e-05	0.000563395	MAM domain containing 2
Ifi47	ENSMUSG00000078920	28.5738	2.45205	0.58888	4.16392	3.12824e-05	0.000840194	interferon gamma inducible protein 47
Klrk1	ENSMUSG00000030149	15.8584	2.45716	0.662354	3.70975	0.000207467	0.00440995	killer cell lectin-like receptor subfamily K, member 1
Slc38a5	ENSMUSG00000031170	31.5804	2.45905	0.62212	3.95269	7.72779e-05	0.00186165	solute carrier family 38, member 5
Nppc	ENSMUSG00000026241	321.881	2.46054	0.303323	8.11194	4.98171e-16	6.59601e-14	natriuretic peptide type C
Vcam1	ENSMUSG00000027962	9.84994	2.46329	0.686388	3.58877	0.000332237	0.00660855	vascular cell adhesion molecule 1
Arap3	ENSMUSG00000024451	20.8088	2.46604	0.641728	3.84281	0.000121634	0.00275064	ArfGAP with RhoGAP domain, ankyrin repeat and PH domain 3
P2ry10	ENSMUSG00000050921	49.7375	2.46668	0.521667	4.72846	2.26227e-06	7.97542e-05	purinergic receptor P2Y, G-protein coupled 10
Cotl1	ENSMUSG00000031827	102.589	2.48177	0.395112	6.28119	3.3599e-10	2.11918e-08	coactosin-like 1 (Dictyostelium)
Serpinf1	ENSMUSG00000000753	98.3531	2.48209	0.443871	5.59191	2.24583e-08	1.1098e-06	serine (or cysteine) peptidase inhibitor, clade F, member 1
Nfkbie	ENSMUSG00000023947	85.7077	2.4884	0.449897	5.53105	3.18314e-08	1.54222e-06	nuclear factor of kappa light polypeptide gene enhancer in B cells inhibitor, epsilon
Adcy7	ENSMUSG00000031659	129.769	2.48932	0.391105	6.36484	1.95491e-10	1.28439e-08	adenylate cyclase 7
----	ENSMUSG00000084257	46.1666	2.49018	0.544768	4.57108	4.85208e-06	0.000158115	----
Cd96	ENSMUSG00000022657	24.8281	2.49521	0.61762	4.04004	5.3441e-05	0.00134533	CD96 antigen
Tmem132a	ENSMUSG00000024736	47.2971	2.49649	0.540756	4.61666	3.8996e-06	0.000129824	transmembrane protein 132A
Slc7a5	ENSMUSG00000040010	71.11	2.49688	0.549551	4.5435	5.53288e-06	0.000176736	solute carrier family 7 (cationic amino acid transporter, y+ system), member 5
Epsti1	ENSMUSG00000022014	12.0639	2.49696	0.675576	3.69604	0.000218987	0.00460962	epithelial stromal interaction 1 (breast)
Ap1s2	ENSMUSG00000031367	98.5985	2.50194	0.441669	5.66474	1.47247e-08	7.48971e-07	adaptor-related protein complex 1, sigma 2 subunit
Gng2	ENSMUSG00000043004	86.7267	2.51571	0.456586	5.50982	3.59199e-08	1.71634e-06	guanine nucleotide binding protein (G protein), gamma 2
Gm5431	ENSMUSG00000058163	35.5198	2.52403	0.560228	4.50536	6.62616e-06	0.000208208	predicted gene 5431
Dpt	ENSMUSG00000026574	14.0239	2.52451	0.678564	3.72037	0.000198933	0.00425986	dermatopontin
Gm5150	ENSMUSG00000078780	9.45164	2.53519	0.688054	3.68458	0.000229079	0.0047872	predicted gene 5150
Slc9a4	ENSMUSG00000026065	26.299	2.53535	0.625451	4.05363	5.04286e-05	0.00127491	solute carrier family 9 (sodium/hydrogen exchanger), member 4
Fscn1	ENSMUSG00000029581	33.3259	2.53681	0.598325	4.23986	2.23657e-05	0.000623687	fascin homolog 1, actin bundling protein (Strongylocentrotus purpuratus)
Was	ENSMUSG00000031165	32.5782	2.54053	0.565353	4.49371	6.99939e-06	0.000217242	Wiskott-Aldrich syndrome homolog (human)
Stac2	ENSMUSG00000017400	31.8115	2.54685	0.633491	4.02034	5.81134e-05	0.00144104	SH3 and cysteine rich domain 2
Ear5	ENSMUSG00000059606	17.4298	2.54689	0.658358	3.86855	0.000109485	0.00250529	eosinophil-associated, ribonuclease A family, member 5
Bst1	ENSMUSG00000029082	39.0213	2.54764	0.578032	4.40744	1.04602e-05	0.000310671	bone marrow stromal cell antigen 1
Neurl3	ENSMUSG00000047180	169.764	2.55157	0.368122	6.93133	4.16915e-12	3.51039e-10	neuralized homolog 3 homolog (Drosophila)
Pde3b	ENSMUSG00000030671	43.3738	2.55185	0.557909	4.57395	4.78622e-06	0.000156341	phosphodiesterase 3B, cGMP-inhibited
----	ENSMUSG00000074420	12.8899	2.55187	0.67304	3.79156	0.000149701	0.00333748	----
Emp3	ENSMUSG00000040212	80.0763	2.55356	0.522992	4.8826	1.04697e-06	3.92217e-05	epithelial membrane protein 3
Dock10	ENSMUSG00000038608	349.089	2.55802	0.310411	8.24076	1.71122e-16	2.28316e-14	dedicator of cytokinesis 10
Glipr2	ENSMUSG00000028480	17.3369	2.56171	0.649219	3.94583	7.9523e-05	0.00191042	GLI pathogenesis-related 2
Aim2	ENSMUSG00000037860	67.1002	2.57449	0.468298	5.49755	3.85094e-08	1.82499e-06	absent in melanoma 2
Fads1	ENSMUSG00000010663	358.937	2.57757	0.346353	7.44202	9.91546e-14	9.71659e-12	fatty acid desaturase 1
Cd200r1	ENSMUSG00000022667	24.0494	2.58057	0.6361	4.05686	4.97364e-05	0.0012617	CD200 receptor 1
Plcl2	ENSMUSG00000038910	16.0663	2.58363	0.664988	3.88523	0.000102235	0.00236435	phospholipase C-like 2
Tubb6	ENSMUSG00000001473	447.904	2.58653	0.291203	8.88222	6.55407e-19	1.06243e-16	tubulin, beta 6 class V
Adamts18	ENSMUSG00000053399	26.4006	2.59056	0.611812	4.23425	2.29319e-05	0.000636406	a disintegrin-like and metallopeptidase (reprolysin type) with thrombospondin type 1 motif, 18
Spsb4	ENSMUSG00000046997	18.9273	2.59399	0.648397	4.00062	6.31777e-05	0.00154995	splA/ryanodine receptor domain and SOCS box containing 4
Lbh	ENSMUSG00000024063	260.366	2.60201	0.4438	5.86302	4.54521e-09	2.43323e-07	limb-bud and heart
H2-Ob	ENSMUSG00000041538	19.9864	2.60271	0.640867	4.06124	4.88135e-05	0.0012451	histocompatibility 2, O region beta locus
----	ENSMUSG00000086513	23.8851	2.60486	0.635	4.10215	4.09328e-05	0.0010741	----
Sash3	ENSMUSG00000031101	35.3831	2.60527	0.607036	4.29179	1.77236e-05	0.000506451	SAM and SH3 domain containing 3
----	ENSMUSG00000063286	123.885	2.60687	0.687124	3.79389	0.000148306	0.00331919	----
Adssl1	ENSMUSG00000011148	15.7108	2.61428	0.655892	3.98585	6.72404e-05	0.00163574	adenylosuccinate synthetase like 1
Cd97	ENSMUSG00000002885	138.017	2.61805	0.379999	6.88961	5.59437e-12	4.62068e-10	CD97 antigen
Ly6e	ENSMUSG00000022587	426.864	2.61875	0.392779	6.66724	2.60651e-11	1.98289e-09	lymphocyte antigen 6 complex, locus E
Cd276	ENSMUSG00000035914	150.219	2.62445	0.366219	7.16635	7.70247e-13	7.18276e-11	CD276 antigen
Cyba	ENSMUSG00000006519	57.1481	2.62584	0.493352	5.32245	1.02377e-07	4.43934e-06	cytochrome b-245, alpha polypeptide
AW112010	ENSMUSG00000075010	13.8796	2.6281	0.675558	3.89027	0.000100135	0.00232508	expressed sequence AW112010
Slc11a1	ENSMUSG00000026177	17.0048	2.62868	0.659399	3.98648	6.70606e-05	0.00163366	solute carrier family 11 (proton-coupled divalent metal ion transporters), member 1
H2-Aa	ENSMUSG00000036594	3350.17	2.63054	0.688263	3.822	0.000132375	0.00298187	histocompatibility 2, class II antigen A, alpha
Col5a3	ENSMUSG00000004098	29.8051	2.63356	0.600602	4.38487	1.16054e-05	0.000341757	collagen, type V, alpha 3
Slc36a2	ENSMUSG00000020264	25.0101	2.63556	0.613947	4.29281	1.76426e-05	0.00050497	solute carrier family 36 (proton/amino acid symporter), member 2
Anxa3	ENSMUSG00000029484	61.8376	2.63921	0.490739	5.37804	7.53017e-08	3.36367e-06	annexin A3
Parvb	ENSMUSG00000022438	17.5787	2.64813	0.646962	4.09318	4.25492e-05	0.00111147	parvin, beta
Adam19	ENSMUSG00000011256	141.237	2.66311	0.391736	6.79822	1.05919e-11	8.46617e-10	a disintegrin and metallopeptidase domain 19 (meltrin beta)
Tnfaip2	ENSMUSG00000021281	41.5828	2.66501	0.54183	4.91853	8.71951e-07	3.29499e-05	tumor necrosis factor, alpha-induced protein 2
Cd300ld	ENSMUSG00000034641	95.9849	2.66714	0.492999	5.41002	6.30185e-08	2.89168e-06	CD300 molecule-like family member d
Il2rg	ENSMUSG00000031304	74.0557	2.66773	0.495143	5.38779	7.13275e-08	3.21344e-06	interleukin 2 receptor, gamma chain
Gapt	ENSMUSG00000046006	11.4341	2.67168	0.682888	3.91232	9.14123e-05	0.00215135	Grb2-binding adaptor, transmembrane
Cd52	ENSMUSG00000000682	135.663	2.67422	0.684579	3.90638	9.36889e-05	0.00219599	CD52 antigen
Ciita	ENSMUSG00000022504	197.013	2.67564	0.681336	3.92705	8.59925e-05	0.00204041	class II transactivator
Rab31	ENSMUSG00000056515	254.13	2.67682	0.392882	6.81328	9.54007e-12	7.69639e-10	RAB31, member RAS oncogene family
Cdhr1	ENSMUSG00000021803	17.6654	2.6809	0.667419	4.01681	5.89907e-05	0.00145633	cadherin-related family member 1
Trem1	ENSMUSG00000042265	22.0792	2.68658	0.637241	4.21596	2.48714e-05	0.000683667	triggering receptor expressed on myeloid cells 1
----	ENSMUSG00000102308	74.5656	2.69276	0.490403	5.49092	3.99854e-08	1.88464e-06	----
Ptpn7	ENSMUSG00000031506	39.3711	2.69465	0.54403	4.95313	7.30277e-07	2.80857e-05	protein tyrosine phosphatase, non-receptor type 7
Pik3cd	ENSMUSG00000039936	69.5767	2.70408	0.501727	5.38955	7.06359e-08	3.19057e-06	phosphatidylinositol 3-kinase catalytic delta polypeptide
Fli1	ENSMUSG00000016087	33.8556	2.71287	0.585773	4.63127	3.63433e-06	0.00012288	Friend leukemia integration 1
Cxcl1	ENSMUSG00000029380	57.7956	2.71933	0.493834	5.50657	3.65896e-08	1.74353e-06	chemokine (C-X-C motif) ligand 1
----	ENSMUSG00000095649	24.497	2.72177	0.616867	4.41225	1.02302e-05	0.00030436	----
Abcg3	ENSMUSG00000029299	62.1495	2.73107	0.50095	5.45177	4.98713e-08	2.30672e-06	ATP-binding cassette, sub-family G (WHITE), member 3
Naip6	ENSMUSG00000078942	36.5775	2.73848	0.599761	4.56596	4.9722e-06	0.000161503	NLR family, apoptosis inhibitory protein 6
Pik3cg	ENSMUSG00000020573	111.221	2.75211	0.488748	5.63094	1.79233e-08	9.01101e-07	phosphoinositide-3-kinase, catalytic, gamma polypeptide
----	ENSMUSG00000074418	13.8926	2.75229	0.674945	4.0778	4.5463e-05	0.0011717	----
Nkg7	ENSMUSG00000004612	21.3998	2.76323	0.644364	4.2883	1.80046e-05	0.00051279	natural killer cell group 7 sequence
----	ENSMUSG00000096951	148.477	2.76623	0.425014	6.50855	7.5882e-11	5.48406e-09	----
Gsta4	ENSMUSG00000032348	25.6251	2.76776	0.608397	4.54926	5.38337e-06	0.000172596	glutathione S-transferase, alpha 4
Sprr2b	ENSMUSG00000050092	15.0525	2.77247	0.671001	4.13185	3.5986e-05	0.0009544	small proline-rich protein 2B
Pdpn	ENSMUSG00000028583	148.648	2.77362	0.428012	6.48022	9.15887e-11	6.48411e-09	podoplanin
C1qc	ENSMUSG00000036896	532.383	2.77484	0.68831	4.03138	5.54498e-05	0.00138385	complement component 1, q subcomponent, C chain
P2ry13	ENSMUSG00000036362	18.4893	2.7856	0.660445	4.21777	2.46734e-05	0.000679303	purinergic receptor P2Y, G-protein coupled 13
Clec4a3	ENSMUSG00000043832	203.822	2.78996	0.688316	4.05332	5.04966e-05	0.00127491	C-type lectin domain family 4, member a3
Elovl3	ENSMUSG00000038754	11.1713	2.79375	0.685972	4.07268	4.64752e-05	0.00119186	elongation of very long chain fatty acids (FEN1/Elo2, SUR4/Elo3, yeast)-like 3
Fmnl1	ENSMUSG00000055805	44.8301	2.80158	0.5674	4.93757	7.91009e-07	3.02871e-05	formin-like 1
Mafb	ENSMUSG00000074622	1156.4	2.80925	0.264155	10.6349	2.05146e-26	6.35404e-24	v-maf musculoaponeurotic fibrosarcoma oncogene family, protein B (avian)
Pik3ap1	ENSMUSG00000025017	12.301	2.8145	0.680853	4.13378	3.56844e-05	0.000949303	phosphoinositide-3-kinase adaptor protein 1
Lyl1	ENSMUSG00000034041	11.0536	2.81476	0.685913	4.10368	4.06638e-05	0.00106866	lymphoblastomic leukemia 1
Srxn1	ENSMUSG00000032802	42.5009	2.82295	0.528511	5.34133	9.22659e-08	4.04129e-06	sulfiredoxin 1 homolog (S. cerevisiae)
Zeb2	ENSMUSG00000026872	861.518	2.83142	0.296307	9.55568	1.22773e-21	2.39269e-19	zinc finger E-box binding homeobox 2
Cd33	ENSMUSG00000004609	167.517	2.83205	0.354211	7.99537	1.29183e-15	1.62368e-13	CD33 antigen
Oas1a	ENSMUSG00000052776	32.8749	2.83474	0.613998	4.61685	3.89605e-06	0.000129824	2'-5' oligoadenylate synthetase 1A
----	ENSMUSG00000076749	47.8845	2.8376	0.553388	5.12768	2.93341e-07	1.20347e-05	----
Srgn	ENSMUSG00000020077	491.246	2.84072	0.687697	4.13077	3.61551e-05	0.000957419	serglycin
Pik3r6	ENSMUSG00000046207	17.7741	2.84212	0.66526	4.27219	1.93564e-05	0.000545913	phosphoinositide-3-kinase, regulatory subunit 6
Stap1	ENSMUSG00000029254	30.4549	2.86458	0.583567	4.90875	9.16609e-07	3.45621e-05	signal transducing adaptor family member 1
Nlrp3	ENSMUSG00000032691	27.6333	2.8691	0.624398	4.59498	4.32799e-06	0.000142717	NLR family, pyrin domain containing 3
Col6a3	ENSMUSG00000048126	117.755	2.88074	0.470184	6.12684	8.96408e-10	5.36145e-08	collagen, type VI, alpha 3
Pdlim4	ENSMUSG00000020388	35.2428	2.8826	0.608993	4.73339	2.20797e-06	7.79985e-05	PDZ and LIM domain 4
Rgs10	ENSMUSG00000030844	60.8339	2.88473	0.521958	5.52676	3.26202e-08	1.57166e-06	regulator of G-protein signalling 10
Mef2c	ENSMUSG00000005583	40.1041	2.90469	0.561964	5.16882	2.35577e-07	9.77532e-06	myocyte enhancer factor 2C
Cd4	ENSMUSG00000023274	61.466	2.91172	0.473012	6.15571	7.4744e-10	4.50151e-08	CD4 antigen
Arhgap30	ENSMUSG00000048865	178.678	2.91963	0.351077	8.31621	9.08233e-17	1.26026e-14	Rho GTPase activating protein 30
Cd93	ENSMUSG00000027435	66.9067	2.92524	0.465484	6.2843	3.29331e-10	2.08476e-08	CD93 antigen
Ifit1	ENSMUSG00000034459	54.559	2.93513	0.518657	5.6591	1.52172e-08	7.71762e-07	interferon-induced protein with tetratricopeptide repeats 1
March1	ENSMUSG00000036469	91.7702	2.9498	0.457812	6.44327	1.16929e-10	8.01631e-09	membrane-associated ring finger (C3HC4) 1
Gbp9	ENSMUSG00000029298	25.3719	2.9505	0.628784	4.69239	2.7003e-06	9.42388e-05	guanylate-binding protein 9
Tnf	ENSMUSG00000024401	24.2477	2.95065	0.626388	4.71058	2.4701e-06	8.67286e-05	tumor necrosis factor
----	ENSMUSG00000047735	63.3824	2.96385	0.494785	5.99017	2.09618e-09	1.18431e-07	----
Igfl3	ENSMUSG00000066756	12.9224	2.96748	0.682779	4.34619	1.38525e-05	0.000404499	IGF-like family member 3
Tifa	ENSMUSG00000046688	17.8326	2.96812	0.664128	4.4692	7.85118e-06	0.00023933	TRAF-interacting protein with forkhead-associated domain
Cd244	ENSMUSG00000004709	31.142	2.97316	0.611829	4.85946	1.17705e-06	4.36237e-05	CD244 natural killer cell receptor 2B4
Klk1b22	ENSMUSG00000060177	32.9036	2.97513	0.617041	4.82162	1.42399e-06	5.178e-05	kallikrein 1-related peptidase b22
Vcan	ENSMUSG00000021614	124.708	2.99529	0.425895	7.03293	2.02247e-12	1.7717e-10	versican
Tmem176a	ENSMUSG00000023367	256.091	2.99687	0.36046	8.31401	9.25175e-17	1.27358e-14	transmembrane protein 176A
Akna	ENSMUSG00000039158	33.652	3.01549	0.565463	5.33277	9.67259e-08	4.21536e-06	AT-hook transcription factor
Snx20	ENSMUSG00000031662	19.7967	3.01601	0.661952	4.55624	5.20781e-06	0.000167899	sorting nexin 20
Gjb2	ENSMUSG00000046352	413.89	3.03472	0.363874	8.34004	7.42672e-17	1.03884e-14	gap junction protein, beta 2
Aoah	ENSMUSG00000021322	35.6636	3.03912	0.610136	4.98105	6.32409e-07	2.4817e-05	acyloxyacyl hydrolase
Ces4a	ENSMUSG00000060560	17.5225	3.03931	0.660867	4.59898	4.2456e-06	0.000140267	carboxylesterase 4A
Klhl6	ENSMUSG00000043008	14.5901	3.0519	0.673844	4.52909	5.92384e-06	0.00018853	kelch-like 6 (Drosophila)
Cd69	ENSMUSG00000030156	14.4532	3.06006	0.674044	4.53985	5.6293e-06	0.000179486	CD69 antigen
Ehd3	ENSMUSG00000024065	511.812	3.06231	0.293319	10.4402	1.62459e-25	4.69643e-23	EH-domain containing 3
Spsb1	ENSMUSG00000039911	39.025	3.06909	0.581299	5.27971	1.29387e-07	5.55499e-06	splA/ryanodine receptor domain and SOCS box containing 1
Atp12a	ENSMUSG00000022229	44.7086	3.07327	0.536685	5.72639	1.02591e-08	5.29595e-07	ATPase, H+/K+ transporting, nongastric, alpha polypeptide
Spata13	ENSMUSG00000021990	71.0492	3.0842	0.479788	6.42826	1.29069e-10	8.77922e-09	spermatogenesis associated 13
Slamf9	ENSMUSG00000026548	34.0421	3.08561	0.607296	5.0809	3.75654e-07	1.52593e-05	SLAM family member 9
Clec5a	ENSMUSG00000029915	45.9469	3.08644	0.551777	5.59364	2.22363e-08	1.10197e-06	C-type lectin domain family 5, member a
Gbp3	ENSMUSG00000028268	36.5101	3.09375	0.562531	5.4997	3.80437e-08	1.80786e-06	guanylate binding protein 3
Tm4sf5	ENSMUSG00000018919	16.2969	3.10632	0.669945	4.63668	3.54056e-06	0.000119943	transmembrane 4 superfamily member 5
Tbc1d9	ENSMUSG00000031709	43.4394	3.11552	0.535024	5.82314	5.77531e-09	3.07278e-07	TBC1 domain family, member 9
Emilin2	ENSMUSG00000024053	152.097	3.12042	0.680974	4.58229	4.59915e-06	0.000151371	elastin microfibril interfacer 2
A530099J19Rik	ENSMUSG00000047462	27.1655	3.13072	0.647298	4.83659	1.32083e-06	4.86406e-05	RIKEN cDNA A530099J19 gene
H2-M3	ENSMUSG00000016206	59.1584	3.14281	0.566134	5.55135	2.83476e-08	1.38115e-06	histocompatibility 2, M region locus 3
Ms4a6c	ENSMUSG00000079419	29.8568	3.14399	0.598348	5.25445	1.48465e-07	6.32709e-06	membrane-spanning 4-domains, subfamily A, member 6C
Tmem173	ENSMUSG00000024349	57.2446	3.15816	0.518416	6.09194	1.11548e-09	6.55865e-08	transmembrane protein 173
Csf2ra	ENSMUSG00000059326	340.962	3.17392	0.308641	10.2835	8.36177e-25	2.1647e-22	colony stimulating factor 2 receptor, alpha, low-affinity (granulocyte-macrophage)
H2-Eb1	ENSMUSG00000060586	600.654	3.18413	0.68145	4.67258	2.97441e-06	0.000101959	histocompatibility 2, class II antigen E beta
1810033B17Rik	ENSMUSG00000013974	15.7734	3.18498	0.670344	4.75126	2.02149e-06	7.19974e-05	RIKEN cDNA 1810033B17 gene
Gpr34	ENSMUSG00000040229	45.7501	3.19133	0.570405	5.59485	2.20813e-08	1.09742e-06	G protein-coupled receptor 34
Hcls1	ENSMUSG00000022831	45.4141	3.19209	0.559222	5.7081	1.14244e-08	5.8626e-07	hematopoietic cell specific Lyn substrate 1
St6gal1	ENSMUSG00000022885	145.193	3.19488	0.404878	7.89098	2.99821e-15	3.51378e-13	beta galactoside alpha 2,6 sialyltransferase 1
Dpep2	ENSMUSG00000053687	100.419	3.21174	0.429534	7.47726	7.58904e-14	7.64985e-12	dipeptidase 2
Sh2d5	ENSMUSG00000045349	20.9185	3.21416	0.654975	4.90731	9.23363e-07	3.47413e-05	SH2 domain containing 5
Apobec1	ENSMUSG00000040613	803.433	3.21808	0.312284	10.305	6.68973e-25	1.75808e-22	apolipoprotein B mRNA editing enzyme, catalytic polypeptide 1
Cd86	ENSMUSG00000022901	138.594	3.22476	0.41391	7.79097	6.64948e-15	7.4893e-13	CD86 antigen
Sprr1b	ENSMUSG00000048455	20.2763	3.2251	0.654676	4.92625	8.3822e-07	3.17444e-05	small proline-rich protein 1B
Hvcn1	ENSMUSG00000064267	46.8117	3.23618	0.564618	5.73163	9.94686e-09	5.16552e-07	hydrogen voltage-gated channel 1
Itga9	ENSMUSG00000039115	73.0286	3.23936	0.498271	6.50121	7.96756e-11	5.71063e-09	integrin alpha 9
Pcp4	ENSMUSG00000090223	27.6403	3.24529	0.605424	5.36035	8.30598e-08	3.68459e-06	Purkinje cell protein 4
B4galt6	ENSMUSG00000056124	51.1825	3.25954	0.522278	6.24101	4.34754e-10	2.72231e-08	UDP-Gal:betaGlcNAc beta 1,4-galactosyltransferase, polypeptide 6
Mmp9	ENSMUSG00000017737	27.3605	3.28593	0.616359	5.33119	9.75723e-08	4.24158e-06	matrix metallopeptidase 9
Mpeg1	ENSMUSG00000046805	518.599	3.28948	0.682128	4.82238	1.41857e-06	5.16914e-05	macrophage expressed gene 1
Tlr2	ENSMUSG00000027995	185.567	3.30084	0.411963	8.01247	1.12427e-15	1.43386e-13	toll-like receptor 2
Sfpi1	ENSMUSG00000002111	51.7742	3.3013	0.516064	6.39707	1.58392e-10	1.05666e-08	SFFV proviral integration 1
Fads3	ENSMUSG00000024664	35.3048	3.31351	0.607442	5.45487	4.90098e-08	2.27293e-06	fatty acid desaturase 3
Clec4a2	ENSMUSG00000030148	84.0071	3.33234	0.445963	7.47222	7.88528e-14	7.81544e-12	C-type lectin domain family 4, member a2
F10	ENSMUSG00000031444	62.7647	3.33381	0.480016	6.94522	3.77883e-12	3.19726e-10	coagulation factor X
Fcgr3	ENSMUSG00000059498	176.826	3.33496	0.67682	4.9274	8.33317e-07	3.16277e-05	Fc receptor, IgG, low affinity III
Ifi205	ENSMUSG00000054203	51.9912	3.3394	0.575627	5.80132	6.57945e-09	3.4582e-07	interferon activated gene 205
Myo1g	ENSMUSG00000020437	85.0387	3.34189	0.44739	7.46975	8.03454e-14	7.91813e-12	myosin IG
S100a8	ENSMUSG00000056054	42.6511	3.35608	0.566397	5.92531	3.11711e-09	1.71096e-07	S100 calcium binding protein A8 (calgranulin A)
Prr15	ENSMUSG00000045725	48.2272	3.36022	0.593872	5.65816	1.53008e-08	7.73739e-07	proline rich 15
Plcb2	ENSMUSG00000040061	25.0629	3.36415	0.625572	5.37771	7.54377e-08	3.36367e-06	phospholipase C, beta 2
Cd2	ENSMUSG00000027863	22.5996	3.37086	0.649439	5.19042	2.09824e-07	8.81212e-06	CD2 antigen
Il10ra	ENSMUSG00000032089	53.5765	3.37104	0.545067	6.18463	6.22482e-10	3.7884e-08	interleukin 10 receptor, alpha
Slc13a3	ENSMUSG00000018459	15.6147	3.37291	0.674656	4.99946	5.7492e-07	2.27152e-05	solute carrier family 13 (sodium-dependent dicarboxylate transporter), member 3
Spn	ENSMUSG00000051457	27.5157	3.37658	0.630342	5.35674	8.47392e-08	3.74435e-06	sialophorin
Il21r	ENSMUSG00000030745	38.8979	3.37996	0.556919	6.06903	1.28684e-09	7.46496e-08	interleukin 21 receptor
Wipf1	ENSMUSG00000075284	119.489	3.38324	0.440883	7.6738	1.66975e-14	1.81012e-12	WAS/WASL interacting protein family, member 1
Cd84	ENSMUSG00000038147	174.242	3.40337	0.380338	8.94829	3.61042e-19	5.9078e-17	CD84 antigen
Sla	ENSMUSG00000022372	129.43	3.40494	0.520797	6.53794	6.23701e-11	4.54542e-09	src-like adaptor
BC100530	ENSMUSG00000071561	950.62	3.40531	0.649773	5.24077	1.59904e-07	6.79789e-06	cDNA sequence BC100530
Pmepa1	ENSMUSG00000038400	415.53	3.41229	0.327899	10.4065	2.3152e-25	6.47697e-23	prostate transmembrane protein, androgen induced 1
Sprr2a2	ENSMUSG00000068893	635.408	3.4161	0.335928	10.1692	2.72242e-24	6.46855e-22	small proline-rich protein 2A2
Mmp19	ENSMUSG00000025355	132.966	3.41683	0.431474	7.91898	2.39473e-15	2.90113e-13	matrix metallopeptidase 19
Aldh1a3	ENSMUSG00000015134	53.5405	3.43812	0.522013	6.58626	4.51046e-11	3.35768e-09	aldehyde dehydrogenase family 1, subfamily A3
Cyth4	ENSMUSG00000018008	35.0928	3.43846	0.601328	5.71811	1.07713e-08	5.54386e-07	cytohesin 4
P2ry12	ENSMUSG00000036353	25.0075	3.43987	0.633763	5.42768	5.709e-08	2.6266e-06	purinergic receptor P2Y, G-protein coupled 12
Sprr2a1	ENSMUSG00000078664	634.109	3.44683	0.337403	10.2158	1.68545e-24	4.11749e-22	small proline-rich protein 2A1
----	ENSMUSG00000102037	52.4012	3.46519	0.572912	6.04838	1.46313e-09	8.41601e-08	----
B4galt5	ENSMUSG00000017929	36.1033	3.46532	0.579164	5.98331	2.18653e-09	1.22736e-07	UDP-Gal:betaGlcNAc beta 1,4-galactosyltransferase, polypeptide 5
----	ENSMUSG00000074445	290.24	3.48781	0.325134	10.7273	7.57561e-27	2.43332e-24	----
H2-DMb1	ENSMUSG00000079547	195.062	3.49453	0.384532	9.08774	1.01118e-19	1.77161e-17	histocompatibility 2, class II, locus Mb1
Apobr	ENSMUSG00000042759	54.7608	3.50678	0.57551	6.09335	1.10574e-09	6.52347e-08	apolipoprotein B receptor
Cd80	ENSMUSG00000075122	25.4615	3.52645	0.639388	5.51534	3.48099e-08	1.67251e-06	CD80 antigen
Cytip	ENSMUSG00000026832	198.493	3.5323	0.360458	9.79947	1.13182e-22	2.42364e-20	cytohesin 1 interacting protein
Emr1	ENSMUSG00000004730	389.335	3.53559	0.662746	5.33476	9.56728e-08	4.17996e-06	EGF-like module containing, mucin-like, hormone receptor-like sequence 1
Prex1	ENSMUSG00000039621	69.2364	3.55018	0.47489	7.47579	7.67411e-14	7.64985e-12	phosphatidylinositol-3,4,5-trisphosphate-dependent Rac exchange factor 1
Slfn2	ENSMUSG00000072620	27.504	3.5512	0.63152	5.62325	1.87394e-08	9.36699e-07	schlafen 2
Unc93b1	ENSMUSG00000036908	45.9365	3.56201	0.594955	5.98703	2.13707e-09	1.20349e-07	unc-93 homolog B1 (C. elegans)
Coro1a	ENSMUSG00000030707	33.3029	3.56406	0.632654	5.63351	1.76583e-08	8.90357e-07	coronin, actin binding protein 1A
Ctsc	ENSMUSG00000030560	601.161	3.57559	0.354462	10.0874	6.28363e-24	1.43407e-21	cathepsin C
----	ENSMUSG00000102418	59.2678	3.57592	0.516236	6.92692	4.30108e-12	3.60398e-10	----
Apbb1ip	ENSMUSG00000026786	63.8364	3.57652	0.517468	6.91157	4.79321e-12	3.99703e-10	amyloid beta (A4) precursor protein-binding, family B, member 1 interacting protein
Col3a1	ENSMUSG00000026043	372.291	3.57766	0.426299	8.39237	4.76431e-17	6.77351e-15	collagen, type III, alpha 1
Dock2	ENSMUSG00000020143	121.496	3.60917	0.423404	8.52419	1.53879e-17	2.20581e-15	dedicator of cyto-kinesis 2
Itgam	ENSMUSG00000030786	1017.81	3.63505	0.343124	10.594	3.17752e-26	9.66915e-24	integrin alpha M
Mnda	ENSMUSG00000026536	53.8196	3.64867	0.589316	6.19137	5.96442e-10	3.64271e-08	myeloid cell nuclear differentiation antigen
Gpr132	ENSMUSG00000021298	33.6218	3.65423	0.60211	6.06904	1.28675e-09	7.46496e-08	G protein-coupled receptor 132
Ccl2	ENSMUSG00000035385	47.0399	3.66079	0.574144	6.37608	1.81674e-10	1.20272e-08	chemokine (C-C motif) ligand 2
Ildr2	ENSMUSG00000040612	35.596	3.66381	0.606571	6.04019	1.53929e-09	8.78254e-08	immunoglobulin-like domain containing receptor 2
Tgm2	ENSMUSG00000037820	88.0909	3.67696	0.477443	7.70136	1.34623e-14	1.47787e-12	transglutaminase 2, C polypeptide
A630033H20Rik	ENSMUSG00000054293	26.1926	3.68394	0.626145	5.88352	4.01641e-09	2.17024e-07	RIKEN cDNA A630033H20 gene
Evi2a	ENSMUSG00000078771	60.9622	3.68744	0.562108	6.56003	5.37973e-11	3.98767e-09	ecotropic viral integration site 2a
Oasl2	ENSMUSG00000029561	83.1469	3.68902	0.461534	7.99297	1.31731e-15	1.64379e-13	2'-5' oligoadenylate synthetase-like 2
Clec4e	ENSMUSG00000030142	34.7794	3.69411	0.593855	6.22056	4.95395e-10	3.0688e-08	C-type lectin domain family 4, member e
A430084P05Rik	ENSMUSG00000057135	19.3222	3.70212	0.665464	5.56322	2.64841e-08	1.30132e-06	RIKEN cDNA A430084P05 gene
H2-DMa	ENSMUSG00000037649	55.1552	3.70355	0.559167	6.62333	3.51189e-11	2.64842e-09	histocompatibility 2, class II, locus DMa
Dpysl2	ENSMUSG00000022048	119.6	3.75727	0.427793	8.78292	1.59283e-18	2.5116e-16	dihydropyrimidinase-like 2
Inpp5d	ENSMUSG00000026288	75.6228	3.77867	0.477209	7.91826	2.40855e-15	2.90113e-13	inositol polyphosphate-5-phosphatase D
Plekho1	ENSMUSG00000015745	49.7234	3.78945	0.565924	6.69603	2.14159e-11	1.6583e-09	pleckstrin homology domain containing, family O member 1
Gngt2	ENSMUSG00000038811	47.4054	3.79284	0.578892	6.5519	5.68103e-11	4.19309e-09	guanine nucleotide binding protein (G protein), gamma transducing activity polypeptide 2
Ms4a6b	ENSMUSG00000024677	60.6778	3.79533	0.540067	7.02752	2.10239e-12	1.83246e-10	membrane-spanning 4-domains, subfamily A, member 6B
Ptpro	ENSMUSG00000030223	55.8699	3.79927	0.565047	6.72382	1.77017e-11	1.38305e-09	protein tyrosine phosphatase, receptor type, O
Cd68	ENSMUSG00000018774	299.302	3.80639	0.331897	11.4686	1.89755e-30	7.6542e-28	CD68 antigen
Alox5ap	ENSMUSG00000060063	107.304	3.80771	0.481401	7.90965	2.58119e-15	3.04563e-13	arachidonate 5-lipoxygenase activating protein
Fn1	ENSMUSG00000026193	1400.96	3.84036	0.326177	11.7739	5.32376e-32	2.49569e-29	fibronectin 1
Fxyd5	ENSMUSG00000009687	398.055	3.84637	0.318884	12.062	1.67689e-33	8.81384e-31	FXYD domain-containing ion transport regulator 5
----	ENSMUSG00000080917	40.5942	3.85259	0.584445	6.59188	4.34285e-11	3.24684e-09	----
Lat2	ENSMUSG00000040751	87	3.8582	0.545309	7.07525	1.49182e-12	1.3407e-10	linker for activation of T cells family, member 2
C1qa	ENSMUSG00000036887	27.5624	3.85898	0.634231	6.0845	1.16856e-09	6.84751e-08	complement component 1, q subcomponent, alpha polypeptide
Kcnn4	ENSMUSG00000054342	22.1921	3.88115	0.659152	5.88809	3.90685e-09	2.11764e-07	potassium intermediate/small conductance calcium-activated channel, subfamily N, member 4
----	ENSMUSG00000099398	82.6741	3.88878	0.508663	7.6451	2.08785e-14	2.20815e-12	----
Retnla	ENSMUSG00000061100	26.4012	3.88962	0.643111	6.04813	1.46534e-09	8.41601e-08	resistin like alpha
----	ENSMUSG00000076617	36.0208	3.90577	0.603735	6.46935	9.8428e-11	6.91187e-09	----
Pld4	ENSMUSG00000052160	82.2864	3.91007	0.474078	8.24774	1.61416e-16	2.17036e-14	phospholipase D family, member 4
Tifab	ENSMUSG00000049625	55.3491	3.92843	0.553522	7.09715	1.27356e-12	1.16878e-10	TRAF-interacting protein with forkhead-associated domain, family member B
Gsdmc	ENSMUSG00000079025	86.1458	3.9445	0.504136	7.82428	5.10556e-15	5.90373e-13	gasdermin C
Cd36	ENSMUSG00000002944	58.5386	3.95503	0.519313	7.61588	2.61896e-14	2.7365e-12	CD36 antigen
Lyn	ENSMUSG00000042228	189.348	3.95506	0.392016	10.089	6.17888e-24	1.42897e-21	Yamaguchi sarcoma viral (v-yes-1) oncogene homolog
Vav1	ENSMUSG00000034116	64.1495	3.95734	0.545755	7.25113	4.13306e-13	3.96066e-11	vav 1 oncogene
Clec4n	ENSMUSG00000023349	132.182	3.96436	0.554455	7.15001	8.67724e-13	8.04848e-11	C-type lectin domain family 4, member n
Lilrb3	ENSMUSG00000058818	220.939	3.97404	0.383066	10.3743	3.24579e-25	8.79659e-23	leukocyte immunoglobulin-like receptor, subfamily B (with TM and ITIM domains), member 3
Lmo2	ENSMUSG00000032698	31.5869	3.97678	0.611895	6.49912	8.07928e-11	5.76688e-09	LIM domain only 2
Stard8	ENSMUSG00000031216	51.0423	3.97829	0.552703	7.19787	6.11597e-13	5.73413e-11	START domain containing 8
Ear2	ENSMUSG00000072596	161.483	3.98163	0.425529	9.3569	8.21129e-21	1.51516e-18	eosinophil-associated, ribonuclease A family, member 2
Abca9	ENSMUSG00000041797	101.238	3.98165	0.50336	7.91014	2.57093e-15	3.04563e-13	ATP-binding cassette, sub-family A (ABC1), member 9
Adap2	ENSMUSG00000020709	28.1777	3.98439	0.631044	6.31396	2.7198e-10	1.74722e-08	ArfGAP with dual PH domains 2
Tlr9	ENSMUSG00000045322	37.8239	3.9984	0.623709	6.41068	1.44876e-10	9.73982e-09	toll-like receptor 9
Rftn1	ENSMUSG00000039316	49.1074	4.00132	0.55321	7.23292	4.72716e-13	4.48047e-11	raftlin lipid raft linker 1
Hmha1	ENSMUSG00000035697	59.0352	4.02485	0.590253	6.81886	9.1766e-12	7.43777e-10	histocompatibility (minor) HA-1
Mefv	ENSMUSG00000022534	47.1911	4.02503	0.555772	7.24224	4.41335e-13	4.20602e-11	Mediterranean fever
----	ENSMUSG00000087689	72.899	4.05067	0.488793	8.28708	1.16065e-16	1.57277e-14	----
Mndal	ENSMUSG00000090272	111.058	4.08214	0.506881	8.05345	8.04941e-16	1.0342e-13	myeloid nuclear differentiation antigen like
Gm4070	ENSMUSG00000078606	72.3547	4.09691	0.508173	8.06203	7.50388e-16	9.71305e-14	predicted gene 4070
Clec4d	ENSMUSG00000030144	28.4229	4.10432	0.635265	6.4608	1.04151e-10	7.28428e-09	C-type lectin domain family 4, member d
S100a9	ENSMUSG00000056071	44.2126	4.10727	0.582368	7.0527	1.75477e-12	1.56084e-10	S100 calcium binding protein A9 (calgranulin B)
Ccl3	ENSMUSG00000000982	27.465	4.11031	0.637113	6.45146	1.10779e-10	7.71671e-09	chemokine (C-C motif) ligand 3
Lgals3bp	ENSMUSG00000033880	264.911	4.11087	0.39196	10.488	9.8094e-26	2.8838e-23	lectin, galactoside-binding, soluble, 3 binding protein
Plxnc1	ENSMUSG00000074785	120.471	4.1131	0.458445	8.97186	2.91543e-19	4.86232e-17	plexin C1
----	ENSMUSG00000101389	48.964	4.14658	0.56188	7.37984	1.58481e-13	1.5443e-11	----
Naip2	ENSMUSG00000078945	96.1999	4.15213	0.475599	8.73032	2.53949e-18	3.898e-16	NLR family, apoptosis inhibitory protein 2
Gvin1	ENSMUSG00000045868	76.0502	4.17793	0.503427	8.29897	1.05017e-16	1.43426e-14	GTPase, very large interferon inducible 1
BC117090	ENSMUSG00000079594	93.7439	4.19536	0.525224	7.98775	1.3742e-15	1.69046e-13	cDNA sequence BC1179090
BC028528	ENSMUSG00000038543	43.8103	4.2031	0.581643	7.22625	4.96527e-13	4.68057e-11	cDNA sequence BC028528
Mgl2	ENSMUSG00000040950	79.6912	4.22114	0.547211	7.7139	1.22027e-14	1.35677e-12	macrophage galactose N-acetyl-galactosamine specific lectin 2
C5ar1	ENSMUSG00000049130	35.2733	4.23682	0.616553	6.87179	6.33999e-12	5.21171e-10	complement component 5a receptor 1
Ncf1	ENSMUSG00000015950	134.489	4.26548	0.418621	10.1894	2.2118e-24	5.32829e-22	neutrophil cytosolic factor 1
Arhgef6	ENSMUSG00000031133	228.355	4.26561	0.36694	11.6248	3.08238e-31	1.30693e-28	Rac/Cdc42 guanine nucleotide exchange factor (GEF) 6
Sirpb1b	ENSMUSG00000095028	99.4237	4.28227	0.472503	9.06296	1.26953e-19	2.1802e-17	signal-regulatory protein beta 1B
Lyz2	ENSMUSG00000069516	1726.86	4.29243	0.666137	6.44376	1.16552e-10	8.01631e-09	lysozyme 2
Tarm1	ENSMUSG00000053338	32.9066	4.29331	0.626722	6.85042	7.36312e-12	5.99593e-10	T cell-interacting, activating receptor on myeloid cells 1
Pla2g7	ENSMUSG00000023913	336.507	4.29557	0.36499	11.769	5.63866e-32	2.57375e-29	phospholipase A2, group VII (platelet-activating factor acetylhydrolase, plasma)
Lsp1	ENSMUSG00000018819	76.1912	4.32269	0.561156	7.70319	1.32712e-14	1.46617e-12	lymphocyte specific 1
Gpr183	ENSMUSG00000051212	125.857	4.32923	0.42233	10.2508	1.17322e-24	2.99257e-22	G protein-coupled receptor 183
Bcl2a1b	ENSMUSG00000089929	60.8852	4.3485	0.581676	7.47582	7.67247e-14	7.64985e-12	B cell leukemia/lymphoma 2 related protein A1b
Cd180	ENSMUSG00000021624	97.8739	4.34949	0.466895	9.31579	1.21048e-20	2.18707e-18	CD180 antigen
Nfam1	ENSMUSG00000058099	56.7602	4.39301	0.565821	7.76396	8.2321e-15	9.21199e-13	Nfat activating molecule with ITAM motif 1
Tmem119	ENSMUSG00000054675	98.3951	4.43623	0.501861	8.83956	9.60977e-19	1.52919e-16	transmembrane protein 119
Selplg	ENSMUSG00000048163	59.5743	4.43709	0.560897	7.9107	2.55948e-15	3.04563e-13	selectin, platelet (p-selectin) ligand
Hck	ENSMUSG00000003283	53.9764	4.44196	0.568176	7.81794	5.36958e-15	6.16791e-13	hemopoietic cell kinase
Ikzf1	ENSMUSG00000018654	149.141	4.51636	0.486697	9.27961	1.70103e-20	3.04169e-18	IKAROS family zinc finger 1
Tmem37	ENSMUSG00000050777	31.6832	4.51864	0.637219	7.09118	1.3297e-12	1.20619e-10	transmembrane protein 37
Tlr8	ENSMUSG00000040522	56.5507	4.52913	0.59791	7.57494	3.59286e-14	3.73162e-12	toll-like receptor 8
Ifi204	ENSMUSG00000073489	101.176	4.54385	0.467796	9.71331	2.6461e-22	5.3996e-20	interferon activated gene 204
Clec7a	ENSMUSG00000079293	210.816	4.55031	0.375147	12.1294	7.38004e-34	4.26689e-31	C-type lectin domain family 7, member a
Gm15448	ENSMUSG00000074419	33.3296	4.60609	0.633988	7.26527	3.72298e-13	3.58751e-11	predicted gene 15448
Gpr35	ENSMUSG00000026271	133.939	4.60788	0.487661	9.44896	3.42225e-21	6.45206e-19	G protein-coupled receptor 35
Stfa1	ENSMUSG00000071562	239.23	4.62144	0.437441	10.5647	4.34307e-26	1.2988e-23	stefin A1
Il7r	ENSMUSG00000003882	206.351	4.62427	0.3978	11.6246	3.0893e-31	1.30693e-28	interleukin 7 receptor
Lcp1	ENSMUSG00000021998	1058.15	4.64439	0.311026	14.9325	2.02596e-50	2.92836e-47	lymphocyte cytosolic protein 1
Sirpb1a	ENSMUSG00000095788	78.4526	4.6456	0.51869	8.95642	3.35394e-19	5.54039e-17	signal-regulatory protein beta 1A
Olfml3	ENSMUSG00000027848	83.9593	4.64607	0.530989	8.74985	2.13645e-18	3.30864e-16	olfactomedin-like 3
Lilra6	ENSMUSG00000030427	44.7979	4.64676	0.592627	7.84095	4.47135e-15	5.20507e-13	leukocyte immunoglobulin-like receptor, subfamily A (with TM domain), member 6
Fyb	ENSMUSG00000022148	157.553	4.66116	0.418257	11.1442	7.63966e-29	2.70429e-26	FYN binding protein
Tnfrsf1b	ENSMUSG00000028599	151.484	4.68828	0.43208	10.8505	1.98405e-27	6.7477e-25	tumor necrosis factor receptor superfamily, member 1b
----	ENSMUSG00000081723	43.4693	4.68973	0.611014	7.67532	1.65005e-14	1.80001e-12	----
Gatm	ENSMUSG00000027199	60.6704	4.69326	0.544484	8.61965	6.71599e-18	9.87193e-16	glycine amidinotransferase (L-arginine:glycine amidinotransferase)
----	ENSMUSG00000099974	81.0381	4.70786	0.542358	8.68036	3.9452e-18	5.8991e-16	----
Alox15	ENSMUSG00000018924	120.989	4.7276	0.47313	9.99219	1.64895e-23	3.6668e-21	arachidonate 15-lipoxygenase
Itgal	ENSMUSG00000030830	136.767	4.73136	0.488296	9.68952	3.34091e-22	6.73816e-20	integrin alpha L
Vim	ENSMUSG00000026728	3670.95	4.76266	0.610159	7.8056	5.92182e-15	6.7575e-13	vimentin
2610528A11Rik	ENSMUSG00000096001	41.8504	4.76721	0.611745	7.79281	6.55372e-15	7.42969e-13	RIKEN cDNA 2610528A11 gene
P2ry6	ENSMUSG00000048779	77.7026	4.77826	0.548035	8.71891	2.80893e-18	4.27376e-16	pyrimidinergic receptor P2Y, G-protein coupled, 6
Havcr2	ENSMUSG00000020399	478.948	4.77859	0.333871	14.3127	1.82344e-46	2.1085e-43	hepatitis A virus cellular receptor 2
Cmklr1	ENSMUSG00000042190	63.244	4.78781	0.555185	8.62381	6.47614e-18	9.60074e-16	chemokine-like receptor 1
Trim30a	ENSMUSG00000030921	74.1166	4.78955	0.528981	9.0543	1.3745e-19	2.33733e-17	tripartite motif-containing 30A
Ptprc	ENSMUSG00000026395	609.026	4.79906	0.336821	14.2481	4.60557e-46	4.99273e-43	protein tyrosine phosphatase, receptor type, C
Tlr1	ENSMUSG00000044827	37.7647	4.80655	0.626477	7.67235	1.68869e-14	1.81927e-12	toll-like receptor 1
Pira2	ENSMUSG00000089942	148.519	4.81786	0.503273	9.57306	1.03785e-21	2.04563e-19	paired-Ig-like receptor A2
Inhba	ENSMUSG00000041324	155.044	4.82395	0.464037	10.3956	2.59605e-25	7.14739e-23	inhibin beta-A
Mmp12	ENSMUSG00000049723	926.784	4.83842	0.278442	17.3767	1.23797e-67	5.36816e-64	matrix metallopeptidase 12
Rgs1	ENSMUSG00000026358	628.547	4.85966	0.373359	13.016	9.9202e-39	7.48112e-36	regulator of G-protein signaling 1
LOC100038947	ENSMUSG00000074677	157.817	4.88537	0.468524	10.4271	1.86411e-25	5.30049e-23	signal-regulatory protein beta 1-like
Plek	ENSMUSG00000020120	384.788	4.93495	0.377496	13.0729	4.70604e-39	3.71028e-36	pleckstrin
Cx3cr1	ENSMUSG00000052336	122.334	4.94959	0.456364	10.8457	2.08996e-27	6.97123e-25	chemokine (C-X3-C) receptor 1
Themis2	ENSMUSG00000037731	130.991	4.95058	0.459978	10.7627	5.1659e-27	1.69061e-24	thymocyte selection associated family member 2
Plaur	ENSMUSG00000046223	74.4954	4.97159	0.579379	8.5809	9.41372e-18	1.36067e-15	plasminogen activator, urokinase receptor
Stfa2	ENSMUSG00000022902	45.2287	5.00327	0.617799	8.09855	5.56188e-16	7.25345e-14	stefin A2
Stfa3	ENSMUSG00000054905	795.948	5.00793	0.374514	13.3718	8.83347e-41	7.66083e-38	stefin A3
Cd48	ENSMUSG00000015355	96.3487	5.01347	0.500432	10.0183	1.26689e-23	2.85379e-21	CD48 antigen
Igf1	ENSMUSG00000020053	368.119	5.03502	0.34252	14.7	6.44964e-49	7.99065e-46	insulin-like growth factor 1
Irf8	ENSMUSG00000041515	57.7393	5.04798	0.575548	8.77075	1.77483e-18	2.77338e-16	interferon regulatory factor 8
Csf2rb	ENSMUSG00000071713	453.857	5.04898	0.39142	12.8991	4.55162e-38	3.2895e-35	colony stimulating factor 2 receptor, beta, low-affinity (granulocyte-macrophage)
----	ENSMUSG00000056145	88.5741	5.07004	0.520892	9.73336	2.17284e-22	4.54072e-20	----
Tyrobp	ENSMUSG00000030579	283.386	5.0775	0.419005	12.118	8.48102e-34	4.74527e-31	TYRO protein tyrosine kinase binding protein
Rassf4	ENSMUSG00000042129	158.75	5.07866	0.436537	11.634	2.7693e-31	1.23163e-28	Ras association (RalGDS/AF-6) domain family member 4
Fcgr1	ENSMUSG00000015947	46.4979	5.12722	0.614145	8.34855	6.91059e-17	9.74506e-15	Fc receptor, IgG, high affinity I
Dcstamp	ENSMUSG00000022303	57.3419	5.12804	0.595158	8.61626	6.91769e-18	1.0083e-15	dentrocyte expressed seven transmembrane protein
Osm	ENSMUSG00000058755	56.3062	5.14982	0.592828	8.68688	3.7254e-18	5.61887e-16	oncostatin M
Ccr5	ENSMUSG00000079227	185.152	5.15778	0.42675	12.0862	1.24961e-33	6.77327e-31	chemokine (C-C motif) receptor 5
Ms4a7	ENSMUSG00000024672	301.671	5.25093	0.372489	14.0969	3.9697e-45	3.82525e-42	membrane-spanning 4-domains, subfamily A, member 7
Entpd1	ENSMUSG00000048120	251.613	5.30555	0.462827	11.4633	2.01579e-30	7.94634e-28	ectonucleoside triphosphate diphosphohydrolase 1
Igsf6	ENSMUSG00000035004	229.133	5.31132	0.423529	12.5406	4.47416e-36	2.98478e-33	immunoglobulin superfamily, member 6
Laptm5	ENSMUSG00000028581	467.233	5.31422	0.421524	12.6072	1.92819e-36	1.33778e-33	lysosomal-associated protein transmembrane 5
----	ENSMUSG00000081665	59.8132	5.32414	0.586735	9.07419	1.14526e-19	1.98645e-17	----
Ms4a6d	ENSMUSG00000024679	238.715	5.32886	0.436255	12.215	2.58443e-34	1.60096e-31	membrane-spanning 4-domains, subfamily A, member 6D
Nckap1l	ENSMUSG00000022488	227.255	5.35582	0.482504	11.1	1.25386e-28	4.34965e-26	NCK associated protein 1 like
Myo1f	ENSMUSG00000024300	124.52	5.36378	0.52466	10.2233	1.55871e-24	3.86227e-22	myosin IF
Msr1	ENSMUSG00000025044	278.097	5.39201	0.433255	12.4454	1.48218e-35	9.52165e-33	macrophage scavenger receptor 1
Gpr171	ENSMUSG00000050075	64.2737	5.44313	0.582398	9.34607	9.09654e-21	1.66084e-18	G protein-coupled receptor 171
Slamf7	ENSMUSG00000038179	176.667	5.45878	0.477611	11.4293	2.98342e-30	1.14994e-27	SLAM family member 7
Csf1r	ENSMUSG00000024621	1174.81	5.50998	0.339808	16.215	3.95204e-59	8.56851e-56	colony stimulating factor 1 receptor
Il1b	ENSMUSG00000027398	689.594	5.55565	0.397785	13.9665	2.49706e-44	2.27955e-41	interleukin 1 beta
Aif1	ENSMUSG00000024397	82.8999	5.57144	0.559385	9.95994	2.28196e-23	5.01019e-21	allograft inflammatory factor 1
Pf4	ENSMUSG00000029373	75.1984	5.5768	0.573474	9.72461	2.36821e-22	4.89007e-20	platelet factor 4
Lyz1	ENSMUSG00000069515	76.7146	5.63424	0.573636	9.82198	9.05476e-23	1.96319e-20	lysozyme 1
F7	ENSMUSG00000031443	66.1714	5.66229	0.594015	9.53225	1.53917e-21	2.93374e-19	coagulation factor VII
Lair1	ENSMUSG00000055541	84.493	5.80357	0.566969	10.2361	1.36584e-24	3.43342e-22	leukocyte-associated Ig-like receptor 1
Itgax	ENSMUSG00000030789	435.371	5.81275	0.367368	15.8227	2.1705e-56	4.18304e-53	integrin alpha X
----	ENSMUSG00000060311	83.6057	5.92799	0.583456	10.1601	2.9865e-24	7.00011e-22	----
Cd53	ENSMUSG00000040747	380.569	5.99028	0.378857	15.8114	2.59526e-56	4.50148e-53	CD53 antigen
C3ar1	ENSMUSG00000040552	582.952	6.02239	0.403644	14.9201	2.44031e-50	3.25594e-47	complement component 3a receptor 1
Clec4a1	ENSMUSG00000049037	204.961	6.07205	0.510438	11.8958	1.24528e-32	6.17126e-30	C-type lectin domain family 4, member a1
Cd14	ENSMUSG00000051439	175.414	6.13626	0.504442	12.1645	4.80602e-34	2.8745e-31	CD14 antigen
Fcrls	ENSMUSG00000015852	93.0399	6.15183	0.576631	10.6686	1.42823e-26	4.50412e-24	Fc receptor-like S, scavenger receptor
Klrb1b	ENSMUSG00000079298	166.59	6.17623	0.517341	11.9384	7.46433e-33	3.80791e-30	killer cell lectin-like receptor subfamily B member 1B
Tnip3	ENSMUSG00000044162	122.256	6.20206	0.537186	11.5455	7.78247e-31	3.21397e-28	TNFAIP3 interacting protein 3
Tlr13	ENSMUSG00000033777	112.277	6.20362	0.551034	11.2581	2.11176e-29	7.96271e-27	toll-like receptor 13
Wfdc17	ENSMUSG00000069792	121.481	6.21541	0.556678	11.1652	6.03701e-29	2.1815e-26	WAP four-disulfide core domain 17
Ly86	ENSMUSG00000021423	131.295	6.31258	0.533617	11.8298	2.7386e-32	1.31947e-29	lymphocyte antigen 86
Ccr2	ENSMUSG00000049103	737.588	6.3214	0.357837	17.6656	7.71913e-70	4.46294e-66	chemokine (C-C motif) receptor 2
Ccl9	ENSMUSG00000019122	351.268	6.35615	0.447462	14.2049	8.54475e-46	8.71816e-43	chemokine (C-C motif) ligand 9
Gm14548	ENSMUSG00000074417	107.197	6.3712	0.569009	11.197	4.21777e-29	1.55654e-26	predicted gene 14548
Mmp13	ENSMUSG00000050578	249.136	6.54775	0.495925	13.2031	8.41976e-40	6.95432e-37	matrix metallopeptidase 13
Cybb	ENSMUSG00000015340	388.759	7.10438	0.458392	15.4985	3.55206e-54	5.60096e-51	cytochrome b-245, beta polypeptide
Ctss	ENSMUSG00000038642	2479.62	7.15132	0.38059	18.7901	9.10634e-79	1.57949e-74	cathepsin S
Lilrb4	ENSMUSG00000062593	487.899	7.27313	0.431001	16.875	6.87511e-64	1.70355e-60	leukocyte immunoglobulin-like receptor, subfamily B, member 4
Mrc1	ENSMUSG00000026712	627.253	7.3875	0.41477	17.8111	5.79868e-71	5.0289e-67	mannose receptor, C type 1
Gp49a	ENSMUSG00000089672	733.069	7.42247	0.428054	17.34	2.34649e-67	8.13997e-64	glycoprotein 49 A
C1qb	ENSMUSG00000036905	522.088	7.73838	0.449221	17.2262	1.6887e-66	4.88176e-63	complement component 1, q subcomponent, beta polypeptide
